# Supplementary material for: N′-(2,3-Dimethoxy­benzyl­idene)-2-hydr­oxy-3-methyl­benzohydrazide
Source: Acta Crystallogr Sect E Struct Rep Online. 2010 Apr 2;66(Pt 5):o1026. doi: 10.1107/S1600536810012122 (PMC2979136; doi:10.1107/S1600536810012122)
Supplement: Supplementary file 1 [file e-66-o1026-sup1.cif]

##############################################################################
###                                                                        ###
###        Electronic paper (Acta Crystallographica Section E)             ###
###                                                                        ###
##############################################################################
#                                                                            #
# This CIF contains the data in a paper accepted for publication in Acta     #
# Crystallographica Section E. It conforms to the requirements of Notes      #
# for Authors for Section E, and has been peer reviewed under the auspices   #
# of the IUCr Commission on Journals.                                        #
#                                                                            #
# Full details of the Crystallographic Information File format               #
# are given in the paper "The Crystallographic Information File (CIF):       #
# a New Standard Archive File for Crystallography" by S. R. Hall, F. H.      #
# Allen and I. D. Brown [Acta Cryst. (1991), A47, 655-685].                  #
#                                                                            #
# The current version of the core CIF dictionary is obtainable from          #
# ftp://ftp.iucr.org/pub/cif_core.dic. The current version number is 2.4.    #
#                                                                            #
# Software is freely available for graphical display of the structure(s) in  #
# this CIF.  For information consult the CIF home page http://www.iucr.org/  #
# cif/home.html                                                              #
#                                                                            #
# This file may be used for bona fide research purposes within the           #
# scientific community so long as proper attribution is given to the journal # 
# article from which it was obtained.                                        #
#                                                                            #
##############################################################################
                                             
data_global
_audit_creation_method     'form.cif (version 2.0)'
_journal_data_validation_number     ?
_journal_date_recd_electronic     2010-03-30
_journal_date_accepted     2010-03-30
_journal_name_full     'Acta Crystallographica, Section E'
_journal_year     2010
_journal_volume     66
_journal_issue      5
_journal_page_first     o1026
_journal_page_last     o1026
_journal_paper_category     QO
_journal_coeditor_code     HB5386
_publ_contact_author_name     'You-Yue Han'
_publ_contact_author_address
;
Department of Chemistry and Life Science
Chuzhou University
Chuzhou, Anhui 239000
People's Republic of China
;
_publ_contact_author_email     hanyouyue@126.com
_publ_section_title
;
<i>N</i>'-(2,3-Dimethoxybenzylidene)-2-hydroxy-3-methylbenzohydrazide
;
loop_
    _publ_author_name
    _publ_author_address
    'You-Yue Han'
;
Department of Chemistry and Life Science
Chuzhou University
Chuzhou, Anhui 239000
People's Republic of China
;
    'Qiu-Rong Zhao'
;
Department of Chemistry and Life Science
Chuzhou University
Chuzhou, Anhui 239000
People's Republic of China
;
data_I
_audit_creation_method     SHELXL-97
_chemical_name_systematic
;
<i>N</i>'-(2,3-Dimethoxybenzylidene)-2-hydroxy-3-methylbenzohydrazide
;
_chemical_name_common     ?
_chemical_formula_moiety     'C17 H18 N2 O4'
_chemical_formula_sum     'C17 H18 N2 O4'
_chemical_formula_iupac     'C17 H18 N2 O4'
_chemical_formula_weight     314.33
_chemical_melting_point     ?
_symmetry_cell_setting     orthorhombic
_symmetry_space_group_name_H-M     'P c c n'
_symmetry_space_group_name_Hall     '-P 2ab 2ac'
loop_
    _symmetry_equiv_pos_as_xyz
    'x, y, z'
    '-x+1/2, -y+1/2, z'
    'x+1/2, -y, -z+1/2'
    '-x, y+1/2, -z+1/2'
    '-x, -y, -z'
    'x-1/2, y-1/2, -z'
    '-x-1/2, y, z-1/2'
    'x, -y-1/2, z-1/2'
_cell_length_a     14.923(3)
_cell_length_b     24.329(5)
_cell_length_c     8.7422(17)
_cell_angle_alpha     90.00
_cell_angle_beta     90.00
_cell_angle_gamma     90.00
_cell_volume     3174.0(11)
_cell_formula_units_Z     8
_cell_measurement_reflns_used     2994
_cell_measurement_theta_min     2.7
_cell_measurement_theta_max     24.9
_cell_measurement_temperature     298(2)
_exptl_crystal_description     block
_exptl_crystal_colour     colorless
_exptl_crystal_size_max     0.17
_exptl_crystal_size_mid     0.15
_exptl_crystal_size_min     0.15
_exptl_crystal_density_diffrn     1.316
_exptl_crystal_density_meas     ?
_exptl_crystal_density_method     'not measured'
_exptl_crystal_F_000     1328
_exptl_absorpt_coefficient_mu     0.095
_exptl_absorpt_correction_type     multi-scan
_exptl_absorpt_process_details     '(SADABS; Bruker, 2001)'
_exptl_absorpt_correction_T_min     0.984
_exptl_absorpt_correction_T_max     0.986
_exptl_special_details
;
;
_diffrn_ambient_temperature     298(2)
_diffrn_radiation_type     MoK\a
_diffrn_radiation_wavelength     0.71073
_diffrn_radiation_source     'fine-focus sealed tube'
_diffrn_radiation_monochromator     graphite
_diffrn_measurement_device_type     'Bruker SMART CCD'
_diffrn_measurement_method     '\w scans'
_diffrn_detector_area_resol_mean     ?
_diffrn_reflns_number     17128
_diffrn_reflns_av_R_equivalents     0.2225
_diffrn_reflns_av_sigmaI/netI     0.1223
_diffrn_reflns_theta_min     1.60
_diffrn_reflns_theta_max     27.00
_diffrn_reflns_theta_full     27.00
_diffrn_measured_fraction_theta_max     0.999
_diffrn_measured_fraction_theta_full     0.999
_diffrn_reflns_limit_h_min     -18
_diffrn_reflns_limit_h_max     18
_diffrn_reflns_limit_k_min     -30
_diffrn_reflns_limit_k_max     31
_diffrn_reflns_limit_l_min     -8
_diffrn_reflns_limit_l_max     11
_diffrn_standards_number     0
_diffrn_standards_interval_count     ?
_diffrn_standards_interval_time     ?
_diffrn_standards_decay_%     ?
_refine_special_details
;
Refinement of <i>F</i>^2^ against ALL reflections. The weighted <i>R</i>-factor
wR and goodness of fit <i>S</i> are based on <i>F</i>^2^, conventional
<i>R</i>-factors <i>R</i> are based on <i>F</i>, with <i>F</i> set to zero for
negative <i>F</i>^2^. The threshold expression of <i>F</i>^2^ >
\s(<i>F</i>^2^) is used only for calculating <i>R</i>-factors(gt) etc. and is
not relevant to the choice of reflections for refinement. <i>R</i>-factors
based on <i>F</i>^2^ are statistically about twice as large as those based on
<i>F</i>, and <i>R</i>- factors based on ALL data will be even larger.
;
_reflns_number_total     3461
_reflns_number_gt     1998
_reflns_threshold_expression     I>2\s(I)
_refine_ls_structure_factor_coef     Fsqd
_refine_ls_matrix_type     full
_refine_ls_R_factor_all     0.0958
_refine_ls_R_factor_gt     0.0674
_refine_ls_wR_factor_gt     0.1600
_refine_ls_wR_factor_ref     0.1754
_refine_ls_goodness_of_fit_ref     0.920
_refine_ls_restrained_S_all     0.920
_refine_ls_number_reflns     3461
_refine_ls_number_parameters     211
_refine_ls_number_restraints     0
_refine_ls_hydrogen_treatment     constr
_refine_ls_weighting_scheme     calc
_refine_ls_weighting_details
                 'calc w=1/[\s^2^(Fo^2^)+(0.0754P)^2^] where P=(Fo^2^+2Fc^2^)/3'
_atom_sites_solution_hydrogens     geom
_atom_sites_solution_primary     direct
_atom_sites_solution_secondary     difmap
_refine_ls_shift/su_max     0.001
_refine_ls_shift/su_max_lt     0.001
_refine_ls_shift/su_mean     0.000
_refine_diff_density_max     0.234
_refine_diff_density_min     -0.304
_refine_ls_extinction_method     none
_refine_ls_extinction_coef     ?
loop_
    _atom_type_symbol
    _atom_type_description
    _atom_type_scat_dispersion_real
    _atom_type_scat_dispersion_imag
    _atom_type_scat_source
    'C' 'C' 0.0033 0.0016
                         'International Tables Vol C Tables 4.2.6.8 and 6.1.1.4'
    'H' 'H' 0.0000 0.0000
                         'International Tables Vol C Tables 4.2.6.8 and 6.1.1.4'
    'N' 'N' 0.0061 0.0033
                         'International Tables Vol C Tables 4.2.6.8 and 6.1.1.4'
    'O' 'O' 0.0106 0.0060
                         'International Tables Vol C Tables 4.2.6.8 and 6.1.1.4'
_computing_data_collection     'SMART (Bruker, 2007)'
_computing_cell_refinement     'SAINT (Bruker, 2007)'
_computing_data_reduction     'SAINT (Bruker, 2007)'
_computing_structure_solution     'SHELXTL (Sheldrick, 2008)'
_computing_structure_refinement     'SHELXTL (Sheldrick, 2008)'
_computing_molecular_graphics     'SHELXTL (Sheldrick, 2008)'
_computing_publication_material     'SHELXTL (Sheldrick, 2008)'
loop_
    _atom_site_type_symbol
    _atom_site_label
    _atom_site_fract_x
    _atom_site_fract_y
    _atom_site_fract_z
    _atom_site_U_iso_or_equiv
    _atom_site_adp_type
    _atom_site_calc_flag
    _atom_site_refinement_flags
    _atom_site_occupancy
    _atom_site_disorder_assembly
    _atom_site_disorder_group
    O O1 0.42606(9) 0.10101(6) 0.37153(16) 0.0482(4) Uani d . 1 . .
    O O2 0.28300(9) 0.06224(8) 0.52262(16) 0.0602(5) Uani d . 1 . .
    O O3 0.84543(10) 0.11847(7) 0.62612(16) 0.0586(5) Uani d . 1 . .
    O O4 1.01095(9) 0.13449(7) 0.53290(16) 0.0601(5) Uani d . 1 . .
    H H4 0.9716 0.1232 0.5903 0.072 Uiso d R 1 . .
    N N1 0.67827(11) 0.09279(7) 0.53655(18) 0.0464(5) Uani d . 1 . .
    N N2 0.74005(11) 0.11742(7) 0.44045(19) 0.0474(5) Uani d . 1 . .
    H H2A 0.7274 0.1235 0.3411 0.057 Uiso d R 1 . .
    C C1 0.52468(13) 0.06866(8) 0.5673(2) 0.0402(5) Uani d . 1 . .
    C C2 0.43791(13) 0.07538(9) 0.5098(2) 0.0396(5) Uani d . 1 . .
    C C3 0.36482(13) 0.05310(9) 0.5889(2) 0.0443(5) Uani d . 1 . .
    C C4 0.37887(16) 0.02333(10) 0.7208(2) 0.0521(6) Uani d . 1 . .
    H H4A 0.3306 0.0079 0.7727 0.063 Uiso calc R 1 . .
    C C5 0.46507(16) 0.01651(10) 0.7758(2) 0.0536(6) Uani d . 1 . .
    H H5 0.4743 -0.0036 0.8649 0.064 Uiso calc R 1 . .
    C C6 0.53705(15) 0.03885(9) 0.7014(2) 0.0473(5) Uani d . 1 . .
    H H6 0.5945 0.0341 0.7406 0.057 Uiso calc R 1 . .
    C C7 0.38589(19) 0.15360(11) 0.3766(3) 0.0724(8) Uani d . 1 . .
    H H7A 0.3336 0.1523 0.4405 0.109 Uiso calc R 1 . .
    H H7B 0.3690 0.1646 0.2751 0.109 Uiso calc R 1 . .
    H H7C 0.4278 0.1797 0.4178 0.109 Uiso calc R 1 . .
    C C8 0.20603(16) 0.04196(12) 0.6008(3) 0.0701(8) Uani d . 1 . .
    H H8A 0.2071 0.0025 0.6009 0.105 Uiso calc R 1 . .
    H H8B 0.1529 0.0546 0.5500 0.105 Uiso calc R 1 . .
    H H8C 0.2063 0.0551 0.7043 0.105 Uiso calc R 1 . .
    C C9 0.59903(13) 0.09237(9) 0.4826(2) 0.0445(5) Uani d . 1 . .
    H H9 0.5885 0.1076 0.3867 0.053 Uiso calc R 1 . .
    C C10 0.82117(13) 0.13106(9) 0.4951(2) 0.0428(5) Uani d . 1 . .
    C C11 0.88015(14) 0.16270(8) 0.3910(2) 0.0421(5) Uani d . 1 . .
    C C12 0.97309(14) 0.16251(8) 0.4165(2) 0.0456(5) Uani d . 1 . .
    C C13 1.03102(15) 0.19180(10) 0.3209(3) 0.0532(6) Uani d . 1 . .
    C C14 0.99399(18) 0.22279(10) 0.2061(3) 0.0650(7) Uani d . 1 . .
    H H14 1.0318 0.2430 0.1429 0.078 Uiso calc R 1 . .
    C C15 0.90212(19) 0.22521(11) 0.1802(3) 0.0671(7) Uani d . 1 . .
    H H15 0.8789 0.2469 0.1021 0.081 Uiso calc R 1 . .
    C C16 0.84659(15) 0.19497(9) 0.2724(2) 0.0538(6) Uani d . 1 . .
    H H16 0.7851 0.1960 0.2554 0.065 Uiso calc R 1 . .
    C C17 1.13038(15) 0.18931(13) 0.3465(3) 0.0768(8) Uani d . 1 . .
    H H17A 1.1502 0.1519 0.3392 0.115 Uiso calc R 1 . .
    H H17B 1.1442 0.2034 0.4464 0.115 Uiso calc R 1 . .
    H H17C 1.1603 0.2111 0.2705 0.115 Uiso calc R 1 . .
loop_
    _atom_site_aniso_label
    _atom_site_aniso_U_11
    _atom_site_aniso_U_22
    _atom_site_aniso_U_33
    _atom_site_aniso_U_12
    _atom_site_aniso_U_13
    _atom_site_aniso_U_23
    O1 0.0396(8) 0.0589(10) 0.0462(9) 0.0034(7) -0.0010(6) 0.0099(7)
    O2 0.0318(8) 0.0918(13) 0.0569(10) -0.0080(8) 0.0014(7) 0.0109(8)
    O3 0.0378(8) 0.0921(13) 0.0459(9) -0.0056(8) -0.0042(7) 0.0152(8)
    O4 0.0370(9) 0.0835(12) 0.0597(10) 0.0003(8) -0.0035(7) 0.0124(8)
    N1 0.0348(10) 0.0580(12) 0.0463(10) -0.0030(8) -0.0004(8) 0.0027(8)
    N2 0.0375(10) 0.0623(12) 0.0422(10) -0.0061(9) -0.0030(8) 0.0055(8)
    C1 0.0371(11) 0.0444(12) 0.0390(11) -0.0017(9) -0.0027(9) -0.0038(9)
    C2 0.0373(11) 0.0444(11) 0.0372(11) -0.0011(9) -0.0012(9) 0.0006(9)
    C3 0.0377(12) 0.0543(13) 0.0409(11) -0.0030(10) 0.0018(9) -0.0034(10)
    C4 0.0520(14) 0.0595(15) 0.0448(12) -0.0075(11) 0.0059(11) 0.0020(10)
    C5 0.0616(15) 0.0590(14) 0.0403(12) 0.0016(12) -0.0011(11) 0.0102(10)
    C6 0.0470(13) 0.0505(13) 0.0445(12) 0.0015(10) -0.0070(10) 0.0015(10)
    C7 0.0754(19) 0.0632(18) 0.0787(17) 0.0105(14) -0.0018(15) 0.0187(14)
    C8 0.0411(14) 0.102(2) 0.0677(16) -0.0099(13) 0.0149(11) -0.0004(14)
    C9 0.0368(12) 0.0531(13) 0.0436(12) 0.0003(9) -0.0030(9) 0.0007(10)
    C10 0.0348(11) 0.0501(12) 0.0437(12) 0.0008(10) -0.0017(9) -0.0012(9)
    C11 0.0410(12) 0.0432(12) 0.0422(11) -0.0039(9) -0.0031(9) -0.0042(9)
    C12 0.0440(13) 0.0456(12) 0.0472(12) -0.0001(10) -0.0006(10) -0.0079(10)
    C13 0.0461(13) 0.0532(14) 0.0602(14) -0.0050(11) 0.0092(11) -0.0077(11)
    C14 0.0723(18) 0.0547(15) 0.0680(16) -0.0191(13) 0.0149(14) 0.0024(12)
    C15 0.0768(19) 0.0569(16) 0.0678(16) -0.0098(13) -0.0064(14) 0.0206(12)
    C16 0.0519(13) 0.0512(14) 0.0584(14) -0.0029(11) -0.0090(11) 0.0061(11)
    C17 0.0450(15) 0.087(2) 0.098(2) -0.0091(14) 0.0176(14) -0.0022(16)
_geom_special_details
;
All esds (except the esd in the dihedral angle between two l.s. planes) are
estimated using the full covariance matrix. The cell esds are taken into
account individually in the estimation of esds in distances, angles and
torsion angles; correlations between esds in cell parameters are only used
when they are defined by crystal symmetry. An approximate (isotropic)
treatment of cell esds is used for estimating esds involving l.s. planes.
;
loop_
    _geom_bond_atom_site_label_1
    _geom_bond_atom_site_label_2
    _geom_bond_site_symmetry_2
    _geom_bond_distance
    _geom_bond_publ_flag
    O1 C2 . 1.372(2) ?
    O1 C7 . 1.414(3) ?
    O2 C3 . 1.370(2) ?
    O2 C8 . 1.425(3) ?
    O3 C10 . 1.240(2) ?
    O4 C12 . 1.349(2) ?
    O4 H4 . 0.8195 ?
    N1 C9 . 1.273(3) ?
    N1 N2 . 1.384(2) ?
    N2 C10 . 1.343(2) ?
    N2 H2A . 0.9005 ?
    C1 C6 . 1.391(3) ?
    C1 C2 . 1.398(3) ?
    C1 C9 . 1.453(3) ?
    C2 C3 . 1.401(3) ?
    C3 C4 . 1.378(3) ?
    C4 C5 . 1.383(3) ?
    C4 H4A . 0.9300 ?
    C5 C6 . 1.368(3) ?
    C5 H5 . 0.9300 ?
    C6 H6 . 0.9300 ?
    C7 H7A . 0.9600 ?
    C7 H7B . 0.9600 ?
    C7 H7C . 0.9600 ?
    C8 H8A . 0.9600 ?
    C8 H8B . 0.9600 ?
    C8 H8C . 0.9600 ?
    C9 H9 . 0.9300 ?
    C10 C11 . 1.482(3) ?
    C11 C16 . 1.394(3) ?
    C11 C12 . 1.405(3) ?
    C12 C13 . 1.398(3) ?
    C13 C14 . 1.372(3) ?
    C13 C17 . 1.501(3) ?
    C14 C15 . 1.391(4) ?
    C14 H14 . 0.9300 ?
    C15 C16 . 1.370(3) ?
    C15 H15 . 0.9300 ?
    C16 H16 . 0.9300 ?
    C17 H17A . 0.9600 ?
    C17 H17B . 0.9600 ?
    C17 H17C . 0.9600 ?
loop_
    _geom_angle_atom_site_label_1
    _geom_angle_atom_site_label_2
    _geom_angle_atom_site_label_3
    _geom_angle_site_symmetry_1
    _geom_angle_site_symmetry_3
    _geom_angle
    _geom_angle_publ_flag
    C2 O1 C7 . . 115.99(16) ?
    C3 O2 C8 . . 117.34(18) ?
    C12 O4 H4 . . 109.3 ?
    C9 N1 N2 . . 113.41(17) ?
    C10 N2 N1 . . 119.45(17) ?
    C10 N2 H2A . . 119.4 ?
    N1 N2 H2A . . 121.1 ?
    C6 C1 C2 . . 119.12(18) ?
    C6 C1 C9 . . 122.34(18) ?
    C2 C1 C9 . . 118.53(18) ?
    O1 C2 C1 . . 119.28(17) ?
    O1 C2 C3 . . 120.71(17) ?
    C1 C2 C3 . . 119.90(18) ?
    O2 C3 C4 . . 125.12(18) ?
    O2 C3 C2 . . 114.99(18) ?
    C4 C3 C2 . . 119.87(19) ?
    C3 C4 C5 . . 119.7(2) ?
    C3 C4 H4A . . 120.2 ?
    C5 C4 H4A . . 120.2 ?
    C6 C5 C4 . . 121.1(2) ?
    C6 C5 H5 . . 119.4 ?
    C4 C5 H5 . . 119.4 ?
    C5 C6 C1 . . 120.25(19) ?
    C5 C6 H6 . . 119.9 ?
    C1 C6 H6 . . 119.9 ?
    O1 C7 H7A . . 109.5 ?
    O1 C7 H7B . . 109.5 ?
    H7A C7 H7B . . 109.5 ?
    O1 C7 H7C . . 109.5 ?
    H7A C7 H7C . . 109.5 ?
    H7B C7 H7C . . 109.5 ?
    O2 C8 H8A . . 109.5 ?
    O2 C8 H8B . . 109.5 ?
    H8A C8 H8B . . 109.5 ?
    O2 C8 H8C . . 109.5 ?
    H8A C8 H8C . . 109.5 ?
    H8B C8 H8C . . 109.5 ?
    N1 C9 C1 . . 121.57(19) ?
    N1 C9 H9 . . 119.2 ?
    C1 C9 H9 . . 119.2 ?
    O3 C10 N2 . . 122.05(19) ?
    O3 C10 C11 . . 121.49(18) ?
    N2 C10 C11 . . 116.46(17) ?
    C16 C11 C12 . . 118.3(2) ?
    C16 C11 C10 . . 122.42(19) ?
    C12 C11 C10 . . 119.17(18) ?
    O4 C12 C13 . . 116.7(2) ?
    O4 C12 C11 . . 122.34(19) ?
    C13 C12 C11 . . 120.9(2) ?
    C14 C13 C12 . . 117.9(2) ?
    C14 C13 C17 . . 122.0(2) ?
    C12 C13 C17 . . 120.1(2) ?
    C13 C14 C15 . . 122.6(2) ?
    C13 C14 H14 . . 118.7 ?
    C15 C14 H14 . . 118.7 ?
    C16 C15 C14 . . 118.6(2) ?
    C16 C15 H15 . . 120.7 ?
    C14 C15 H15 . . 120.7 ?
    C15 C16 C11 . . 121.5(2) ?
    C15 C16 H16 . . 119.2 ?
    C11 C16 H16 . . 119.2 ?
    C13 C17 H17A . . 109.5 ?
    C13 C17 H17B . . 109.5 ?
    H17A C17 H17B . . 109.5 ?
    C13 C17 H17C . . 109.5 ?
    H17A C17 H17C . . 109.5 ?
    H17B C17 H17C . . 109.5 ?
loop_
    _geom_hbond_atom_site_label_D
    _geom_hbond_atom_site_label_H
    _geom_hbond_atom_site_label_A
    _geom_hbond_site_symmetry_A
    _geom_hbond_distance_DH
    _geom_hbond_distance_HA
    _geom_hbond_distance_DA
    _geom_hbond_angle_DHA
    O4 H4 O3 . 0.82 1.91 2.630(2) 146
    N2 H2A O3 7_755 0.90 2.17 3.030(2) 158
