# Supplementary material for: N′-(2,3-Dimethoxy­benzyl­idene)-2-hydr­oxy-3-methyl­benzohydrazide
Source: Acta Crystallogr Sect E Struct Rep Online. 2010 Apr 2;66(Pt 5):o1026. doi: 10.1107/S1600536810012122 (PMC2979136; doi:10.1107/S1600536810012122)
Supplement: Supplementary file 2 [file e-66-o1026-Isup2.hkl]

# 
# h,k,l, Fc-squared, Fo-squared, sigma(Fo-squared) and status flag 
# 
data_I
_shelx_title ' A in   Pccn' 
_shelx_refln_list_code          4 
_shelx_F_calc_maximum      296.42 
_exptl_crystal_F_000      1328.00 
_reflns_d_resolution_high  0.7829 
 
loop_ 
 _symmetry_equiv_pos_as_xyz 
 'x, y, z' 
 '-x+1/2, -y+1/2, z' 
 'x+1/2, -y, -z+1/2' 
 '-x, y+1/2, -z+1/2' 
 '-x, -y, -z' 
 'x-1/2, y-1/2, -z' 
 '-x-1/2, y, z-1/2' 
 'x, -y-1/2, z-1/2' 
 
_cell_length_a    14.9230 
_cell_length_b    24.3290 
_cell_length_c     8.7422 
_cell_angle_alpha  90.000 
_cell_angle_beta   90.000 
_cell_angle_gamma  90.000 
 
_shelx_F_squared_multiplier     1.000 
 
loop_ 
 _refln_index_h 
 _refln_index_k 
 _refln_index_l 
 _refln_F_squared_calc 
 _refln_F_squared_meas 
 _refln_F_squared_sigma 
 _refln_observed_status 
   2   0   0    22437.51    24396.90   9315.54 o 
   4   0   0     1220.92     1634.93    538.24 o 
   6   0   0     7511.79    11943.17   2285.98 o 
   8   0   0     3464.58     6762.74   1349.67 o 
  10   0   0        1.52       -3.02      7.04 o 
  12   0   0      235.24      197.84     85.08 o 
  14   0   0       30.78       15.16     13.19 o 
  16   0   0       60.66      101.01     26.48 o 
  18   0   0       20.31       64.24     35.59 o 
   1   1   0     7748.04     9004.83   3241.62 o 
   3   1   0     1490.92     1721.51    297.60 o 
   5   1   0     2762.88     3857.17    429.71 o 
   7   1   0      106.41       83.13     14.36 o 
   9   1   0       64.12       71.39     16.04 o 
  11   1   0      303.45      310.05     62.15 o 
  13   1   0     1853.31     1925.82    369.02 o 
  15   1   0       73.65      100.40     31.83 o 
  17   1   0      160.60      245.04     37.04 o 
   0   2   0    12520.53    12774.47   1550.06 o 
   2   2   0     3519.53     4112.73    809.34 o 
   4   2   0     3081.81     4259.34    668.61 o 
   6   2   0     1449.93     1999.19    289.54 o 
   8   2   0     3215.25     4874.72    744.33 o 
  10   2   0       32.80       22.88      7.37 o 
  12   2   0      855.23     1022.26    195.35 o 
  14   2   0       25.20       19.24      9.88 o 
  16   2   0       23.06       21.61     11.67 o 
  18   2   0        0.72       -0.02     15.64 o 
   1   3   0      180.00      215.13     34.17 o 
   3   3   0     2721.90     3079.92    581.41 o 
   5   3   0     1933.40     2618.39    384.23 o 
   7   3   0     2501.66     3369.21    542.59 o 
   9   3   0     1899.43     2249.64    484.18 o 
  11   3   0       67.62       87.68     24.56 o 
  13   3   0     3441.23     4016.56    838.61 o 
  15   3   0      573.16      577.51    109.39 o 
  17   3   0       79.27       93.97     27.35 o 
   0   4   0    37195.75    38664.86   5951.07 o 
   2   4   0     3316.24     4124.81    568.58 o 
   4   4   0      307.45      373.71    103.18 o 
   6   4   0      130.80      141.40     21.80 o 
   8   4   0       22.23       37.25      6.01 o 
  10   4   0      103.12      118.07     35.51 o 
  12   4   0     2951.46     3120.35    638.18 o 
  14   4   0       14.88       35.59     13.10 o 
  16   4   0       96.89       81.51     16.57 o 
  18   4   0       11.70        3.52     16.87 o 
   1   5   0    28358.51    21977.32   4229.77 o 
   3   5   0     9551.16    11234.60   1886.09 o 
   5   5   0      826.11      737.23    215.84 o 
   7   5   0        2.33       50.90     23.26 o 
   9   5   0       15.57       17.95      5.61 o 
  11   5   0      216.01      267.98     54.01 o 
  13   5   0     1602.05     1638.10    330.55 o 
  15   5   0        5.59        3.02     10.66 o 
  17   5   0        7.30        5.97     15.64 o 
   0   6   0      878.53      803.73     57.13 o 
   2   6   0     2071.06     2247.09    256.50 o 
   4   6   0      768.74     1069.83    204.87 o 
   6   6   0     4054.75     3523.47    993.47 o 
   8   6   0     4400.87     5258.11   1010.21 o 
  10   6   0      115.28       90.18     26.34 o 
  12   6   0     1441.01     1475.00    297.85 o 
  14   6   0      332.86      358.10     72.93 o 
  16   6   0        3.36       -6.24     12.85 o 
  18   6   0       12.48       -2.17     17.19 o 
   1   7   0    40930.05    33343.09   5934.58 o 
   3   7   0     1627.29     1804.20    208.94 o 
   5   7   0     6022.05     7281.48   1016.20 o 
   7   7   0      596.77      555.07    160.29 o 
   9   7   0      232.44      205.30     50.31 o 
  11   7   0      235.52      199.47     24.94 o 
  13   7   0       13.38        6.29      8.46 o 
  15   7   0       75.36       57.62     14.51 o 
  17   7   0       23.66       57.30     22.53 o 
   0   8   0     1089.35     1023.52    236.14 o 
   2   8   0       29.57       37.17      4.32 o 
   4   8   0      486.51      579.98     73.54 o 
   6   8   0       63.43       49.62      7.05 o 
   8   8   0       60.05       32.42     12.82 o 
  10   8   0       38.87       34.15     14.38 o 
  12   8   0     3153.26     3362.86    582.79 o 
  14   8   0      244.97      264.05     28.69 o 
  16   8   0      145.01      165.72     33.58 o 
  18   8   0       47.09       66.31     29.08 o 
   1   9   0        9.25        7.09      2.67 o 
   3   9   0       75.39       98.83      7.97 o 
   5   9   0     2968.54     3546.29    340.05 o 
   7   9   0       24.33       18.32      5.63 o 
   9   9   0        3.33        3.42      4.50 o 
  11   9   0      869.59      955.11    186.08 o 
  13   9   0      287.23      296.82     51.23 o 
  15   9   0       35.22       29.88     12.62 o 
  17   9   0        0.51       11.65     18.10 o 
   0  10   0      174.25      128.29     37.49 o 
   2  10   0        1.37        0.89      2.46 o 
   4  10   0     1303.54     1306.19    142.35 o 
   6  10   0      494.61      650.87     86.53 o 
   8  10   0     1118.36     1318.76    234.32 o 
  10  10   0      657.91      553.53    142.95 o 
  12  10   0     1764.63     1875.71    343.08 o 
  14  10   0       24.95       28.59     11.28 o 
  16  10   0        0.16       12.12     13.79 o 
  18  10   0        3.46        2.43     18.29 o 
   1  11   0     5684.44     5023.65    968.00 o 
   3  11   0     5320.85     5325.76    738.85 o 
   5  11   0      861.61      985.59    132.33 o 
   7  11   0      324.77      352.79     72.35 o 
   9  11   0      288.84      276.44     46.86 o 
  11  11   0     2394.02     2808.96    485.81 o 
  13  11   0      107.51      138.89     17.42 o 
  15  11   0        9.16        7.49     10.71 o 
  17  11   0      157.03      276.30     40.12 o 
   0  12   0     1779.31     1108.19    270.81 o 
   2  12   0     2298.22     2053.12    443.33 o 
   4  12   0     1233.62     1561.84    313.09 o 
   6  12   0     1902.27     2182.35    291.29 o 
   8  12   0      319.77      246.41     44.29 o 
  10  12   0      183.78      168.07     44.76 o 
  12  12   0       86.71      114.55     19.66 o 
  14  12   0      164.80      166.07     26.06 o 
  16  12   0        5.90        0.80     13.75 o 
   1  13   0      339.19      272.40     32.20 o 
   3  13   0      746.13      895.52    145.98 o 
   5  13   0      399.97      441.62     99.42 o 
   7  13   0       76.15       79.90     17.36 o 
   9  13   0       12.89        6.52      5.40 o 
  11  13   0      542.93      646.28    106.01 o 
  13  13   0       10.57        7.44      9.62 o 
  15  13   0       19.37       12.80     13.72 o 
  17  13   0        0.88       -0.19     18.66 o 
   0  14   0       65.52       59.94     12.70 o 
   2  14   0      625.55      550.68    105.68 o 
   4  14   0     1253.34     1745.42    335.48 o 
   6  14   0      562.66      666.85    189.24 o 
   8  14   0       35.98       27.38      9.60 o 
  10  14   0      495.02      303.58     97.94 o 
  12  14   0       42.48       45.24     10.84 o 
  14  14   0       17.12       18.73     11.66 o 
  16  14   0        4.75        3.76     14.86 o 
   1  15   0       81.82       73.21     15.62 o 
   3  15   0       18.57       18.32      7.76 o 
   5  15   0       92.05       83.15     30.77 o 
   7  15   0        0.16        2.84      5.64 o 
   9  15   0      326.42      364.05     45.36 o 
  11  15   0      591.96      390.87    129.25 o 
  13  15   0        2.52        3.91      9.81 o 
  15  15   0       34.27       19.97     19.03 o 
   0  16   0       11.97        6.04      7.65 o 
   2  16   0     1562.28     1509.95    324.87 o 
   4  16   0     1284.21      966.30    327.17 o 
   6  16   0      931.05      862.67     43.86 o 
   8  16   0       20.03        8.57      7.83 o 
  10  16   0      978.06      795.25     47.50 o 
  12  16   0        3.65       -2.54     10.46 o 
  14  16   0      159.72      112.85     27.68 o 
  16  16   0       26.11       13.02     27.78 o 
   1  17   0       20.16       26.48      7.57 o 
   3  17   0     1410.03     1058.55    258.98 o 
   5  17   0     1103.60     1117.01     50.62 o 
   7  17   0       13.28        8.12      7.99 o 
   9  17   0      757.42      638.16     66.41 o 
  11  17   0      631.28      714.44    100.66 o 
  13  17   0       27.12        9.02     15.93 o 
  15  17   0       44.88        3.47     27.78 o 
   0  18   0       48.06       48.24     25.61 o 
   2  18   0      100.32       86.27     14.70 o 
   4  18   0       21.41       11.94      8.40 o 
   6  18   0      320.91      247.31     43.40 o 
   8  18   0      253.32      239.00     26.95 o 
  10  18   0        9.31        2.64     10.64 o 
  12  18   0        0.23       -2.50     11.00 o 
  14  18   0       56.06       48.59     22.40 o 
   1  19   0       18.85       10.95      7.57 o 
   3  19   0       25.07       34.43     11.44 o 
   5  19   0       92.70       80.52     15.60 o 
   7  19   0      108.25       83.99     16.24 o 
   9  19   0      283.24      276.54     26.56 o 
  11  19   0       62.80       74.95     20.53 o 
  13  19   0       31.06       23.76     19.15 o 
  15  19   0       35.35       18.23     30.38 o 
   0  20   0       42.39       58.56     17.36 o 
   2  20   0      150.95      191.05     50.35 o 
   4  20   0      600.45      595.78     48.55 o 
   6  20   0       15.90        8.40      9.35 o 
   8  20   0       42.18       33.24     13.27 o 
  10  20   0        0.07        4.80     10.85 o 
  12  20   0       14.70        7.07     14.02 o 
  14  20   0        8.01       18.23     28.65 o 
   1  21   0      393.44      472.55    111.38 o 
   3  21   0      195.21      211.62     37.29 o 
   5  21   0        2.94        4.39      8.43 o 
   7  21   0        3.16        6.21     10.14 o 
   9  21   0       81.30       97.45     26.04 o 
  11  21   0       22.64       24.47     15.35 o 
  13  21   0       13.81       15.56     20.15 o 
   0  22   0       17.82        9.55     17.36 o 
   2  22   0        0.06        1.05      9.15 o 
   4  22   0       15.77       19.78     11.59 o 
   6  22   0       92.05       93.80     31.32 o 
   8  22   0      169.98      247.10     53.74 o 
  10  22   0      219.28      309.20     90.07 o 
  12  22   0      117.40       81.70     30.82 o 
   1  23   0      178.44      181.09     28.16 o 
   3  23   0       29.91       37.98     14.30 o 
   5  23   0       55.25       79.52     20.18 o 
   7  23   0       30.87       32.80     14.83 o 
   9  23   0      597.97      739.16    167.47 o 
  11  23   0       47.34       16.06     20.26 o 
   0  24   0       74.93       39.07     25.18 o 
   2  24   0       77.84       65.55     20.50 o 
   4  24   0       18.45       21.47     12.69 o 
   6  24   0       14.77       11.15     13.11 o 
   8  24   0       31.53       46.68     18.16 o 
  10  24   0        1.02        4.04     18.66 o 
  12  24   0        1.35        0.14     20.15 o 
   1  25   0       69.65       64.84     26.91 o 
   3  25   0       26.54       12.87     16.19 o 
   5  25   0       11.89       13.70     17.16 o 
   7  25   0        0.18       -1.30     14.73 o 
   9  25   0      111.70      117.23     29.77 o 
  11  25   0        0.16      -10.23     18.39 o 
   0  26   0       54.80       51.22     30.38 o 
   2  26   0       30.89       17.95     16.81 o 
   4  26   0       26.93       17.89     16.05 o 
   6  26   0       15.91       18.76     17.73 o 
   8  26   0       18.33       24.90     21.46 o 
  10  26   0      104.03      134.68     33.35 o 
   1  27   0       89.87       82.81     29.52 o 
   3  27   0        2.12        3.11     15.20 o 
   5  27   0        0.26       -2.50     15.64 o 
   7  27   0       25.37       33.29     21.46 o 
   9  27   0        2.39      -12.78     18.39 o 
   0  28   0      334.22      427.12     65.11 o 
   2  28   0       23.97       16.26     18.29 o 
   4  28   0      171.72      192.08     37.33 o 
   6  28   0       36.40       18.31     20.23 o 
   8  28   0       62.21       54.69     25.17 o 
   1  29   0       69.75       60.22     24.24 o 
   3  29   0       44.52       37.63     22.35 o 
   5  29   0       22.39       10.38     20.63 o 
   0  30   0       60.67       86.81     40.80 o 
   2  30   0       29.45       12.89     23.87 o 
   4  30   0        3.64        4.84     20.15 o 
   1  31   0        0.91       -8.68     28.65 o 
   1   1   1     6652.50     5681.19    280.43 o 
   2   1   1       87.27       92.06      9.12 o 
   3   1   1      729.21      650.16     53.72 o 
   4   1   1      987.76      905.93     72.83 o 
   5   1   1     4196.75     4182.73    386.08 o 
   6   1   1     2640.05     3243.67    339.22 o 
   7   1   1     7766.13     8691.76    836.10 o 
   8   1   1      589.69      667.26     61.86 o 
   9   1   1      114.70      155.17     16.31 o 
  10   1   1      422.46      400.77     59.76 o 
  11   1   1      280.90      278.71     34.78 o 
  12   1   1      185.61      221.59     37.49 o 
  13   1   1       66.93       53.06     13.29 o 
  14   1   1        7.73        2.10      5.41 o 
  15   1   1       25.35       18.52      8.25 o 
  16   1   1       25.96       14.80      8.99 o 
  17   1   1       26.40       31.90     11.20 o 
  18   1   1        0.05        2.48      9.75 o 
   1   2   1     5382.05     4748.00    142.36 o 
   2   2   1     8708.55     8541.36    425.25 o 
   3   2   1      962.43      839.34     55.74 o 
   4   2   1        2.70        2.02      1.36 o 
   5   2   1      622.28      661.36     60.63 o 
   6   2   1      562.65      743.74     76.54 o 
   7   2   1     2366.85     3019.15    342.65 o 
   8   2   1        3.34        4.72      2.60 o 
   9   2   1       93.84      110.88      8.45 o 
  10   2   1      455.15      437.03     46.84 o 
  11   2   1      361.40      397.08     52.99 o 
  12   2   1     1607.64     1625.54    201.84 o 
  13   2   1      829.74      822.06    116.71 o 
  14   2   1      374.81      366.73     55.95 o 
  15   2   1       26.62       19.94      9.02 o 
  16   2   1        8.73        7.55      8.55 o 
  17   2   1        6.16        9.81      9.20 o 
  18   2   1        2.04       -7.39      9.57 o 
   1   3   1    16842.67    16441.98    675.85 o 
   2   3   1     7732.58     7016.51    358.80 o 
   3   3   1      314.19      270.72     13.09 o 
   4   3   1     1179.96     1312.52    124.02 o 
   5   3   1     3103.71     3017.76    292.72 o 
   6   3   1     2345.90     2627.43    256.78 o 
   7   3   1     6709.91     8048.17    879.31 o 
   8   3   1       69.63       84.08      8.15 o 
   9   3   1        1.15        2.97      3.09 o 
  10   3   1       60.01       75.14     11.68 o 
  11   3   1      139.14      145.84     17.55 o 
  12   3   1       91.64      104.15     14.11 o 
  13   3   1       30.99       25.95      8.05 o 
  14   3   1       11.71       19.40      7.51 o 
  15   3   1        3.91        2.33      7.53 o 
  16   3   1        1.58        4.18      8.40 o 
  17   3   1        2.35        2.90      9.17 o 
  18   3   1       43.69       63.12     14.55 o 
   1   4   1     4540.07     4630.69    386.52 o 
   2   4   1       43.99       41.82      3.50 o 
   3   4   1     1337.33     1539.67    121.69 o 
   4   4   1      169.88      214.47     16.76 o 
   5   4   1       72.68       87.59      9.61 o 
   6   4   1        4.60        4.98      2.50 o 
   7   4   1       71.34      111.42     13.22 o 
   8   4   1      529.72      702.91     74.39 o 
   9   4   1       14.79       17.89      4.08 o 
  10   4   1       12.99       12.07      4.15 o 
  11   4   1       31.89       24.96     10.60 o 
  12   4   1     2916.86     3008.09    372.63 o 
  13   4   1      192.58      237.24     32.03 o 
  14   4   1       80.61      111.99     17.88 o 
  15   4   1       19.11       16.41      8.82 o 
  16   4   1      170.53      200.90     24.20 o 
  17   4   1       20.54       19.47     10.38 o 
  18   4   1        3.50        8.84     10.77 o 
   1   5   1    12715.76    12560.61   1197.72 o 
   2   5   1        5.29       43.00     19.36 o 
   3   5   1      675.57      689.96     62.84 o 
   4   5   1     4904.59     4972.41    575.49 o 
   5   5   1      232.61      182.44     21.87 o 
   6   5   1      739.16      855.80     95.89 o 
   7   5   1     4485.60     5338.97    576.22 o 
   8   5   1       87.49      154.84     17.01 o 
   9   5   1       23.66       21.49      4.39 o 
  10   5   1       55.34       47.51      7.87 o 
  11   5   1      139.01      157.61     22.76 o 
  12   5   1      188.53      192.23     23.91 o 
  13   5   1        9.24        1.27      5.27 o 
  14   5   1      203.47      229.78     30.26 o 
  15   5   1       34.29       36.59     11.29 o 
  16   5   1       13.69       26.51     10.13 o 
  17   5   1        6.60        9.06      9.44 o 
  18   5   1      139.99      139.58     19.02 o 
   1   6   1    59401.73    59717.70   4981.05 o 
   2   6   1     3466.97     4360.17    417.53 o 
   3   6   1       27.64       48.27      5.82 o 
   4   6   1       31.23       37.45      5.80 o 
   5   6   1      109.52       94.52     12.54 o 
   6   6   1       10.87        7.39      2.81 o 
   7   6   1     3266.57     3819.84    445.63 o 
   8   6   1     1322.62     1665.12    194.56 o 
   9   6   1        5.10        9.38      3.87 o 
  10   6   1      710.42      809.03     94.88 o 
  11   6   1      479.15      552.88     63.02 o 
  12   6   1      191.02      212.97     30.47 o 
  13   6   1       43.16       45.58      8.07 o 
  14   6   1       41.58       41.26      9.16 o 
  15   6   1       57.93       55.99     11.64 o 
  16   6   1        0.70        4.67      9.66 o 
  17   6   1       22.66       24.31     11.37 o 
  18   6   1       42.03       36.44     12.95 o 
   1   7   1    34205.45    38680.24   3796.61 o 
   2   7   1     1178.51     1552.90    140.23 o 
   3   7   1      358.44      456.00     49.10 o 
   4   7   1        1.07       -0.44      1.77 o 
   5   7   1     4946.12     4923.21    639.38 o 
   6   7   1      489.21      625.90     57.05 o 
   7   7   1        5.47       15.46      5.15 o 
   8   7   1      141.95      144.91     24.31 o 
   9   7   1       36.53       38.10      5.84 o 
  10   7   1      233.18      252.44     32.30 o 
  11   7   1      216.85      251.67     29.67 o 
  12   7   1        4.69        5.30      5.80 o 
  13   7   1       28.82       32.11      7.58 o 
  14   7   1      153.08      173.40     26.62 o 
  15   7   1        1.04       -0.17      7.75 o 
  16   7   1        0.56        8.12      8.92 o 
  17   7   1        4.44        5.83     10.33 o 
  18   7   1       23.32       40.24     14.60 o 
   1   8   1     1327.91     1502.85    166.49 o 
   2   8   1     6246.65     8181.81    803.91 o 
   3   8   1      251.80      271.98     27.84 o 
   4   8   1      525.88      668.43     73.53 o 
   5   8   1     1412.09     1656.37    270.82 o 
   6   8   1     2083.17     2674.45    296.35 o 
   7   8   1       81.02       49.59      9.89 o 
   8   8   1        0.00        0.64      3.03 o 
   9   8   1      378.82      429.59     49.75 o 
  10   8   1      377.54      457.95     51.52 o 
  11   8   1      644.16      825.50     78.50 o 
  12   8   1     1313.15     1441.15    179.84 o 
  13   8   1      101.70      101.09     16.32 o 
  14   8   1       11.15       13.95      7.95 o 
  15   8   1        5.14        1.92      7.84 o 
  16   8   1      247.14      265.37     25.43 o 
  17   8   1        1.92        2.72     10.00 o 
  18   8   1       20.96       36.57     14.28 o 
   1   9   1       12.44       13.63      3.24 o 
   2   9   1      849.23     1066.67    100.15 o 
   3   9   1      282.56      420.25     39.49 o 
   4   9   1      154.00      164.75     14.75 o 
   5   9   1     1184.97     1252.09    178.01 o 
   6   9   1      188.57      255.63     27.41 o 
   7   9   1      552.55      583.97     91.37 o 
   8   9   1      881.09     1072.22    120.75 o 
   9   9   1       64.55       57.69      9.06 o 
  10   9   1      746.33      923.75    101.47 o 
  11   9   1      384.27      485.72     60.66 o 
  12   9   1       80.62       82.40     10.66 o 
  13   9   1       37.31       30.82      7.34 o 
  14   9   1        1.88        6.48      7.05 o 
  15   9   1       33.09       31.35     10.42 o 
  16   9   1       64.98       64.43     13.05 o 
  17   9   1       37.01       28.30     12.30 o 
  18   9   1       25.53       18.93     14.52 o 
   1  10   1      533.93      555.17     71.87 o 
   2  10   1        3.57       11.28      2.30 o 
   3  10   1     1527.59     2178.43    188.15 o 
   4  10   1     1603.34     2193.58    187.33 o 
   5  10   1      610.12      768.22    111.79 o 
   6  10   1     1075.73     1394.58    143.82 o 
   7  10   1       62.82       83.51      9.21 o 
   8  10   1     1297.80     1442.02    192.00 o 
   9  10   1      158.38      220.49     29.87 o 
  10  10   1     1087.24     1142.29    163.61 o 
  11  10   1      191.92      255.90     31.89 o 
  12  10   1      282.70      275.10     36.33 o 
  13  10   1      135.37      149.56     22.44 o 
  14  10   1        1.67        1.77      6.90 o 
  15  10   1        0.97        6.11      8.60 o 
  16  10   1       13.83       13.91      9.76 o 
  17  10   1       14.96       19.87     11.58 o 
   1  11   1     1665.19     1902.72    229.47 o 
   2  11   1       98.13      126.24     18.04 o 
   3  11   1       98.15      148.34     14.78 o 
   4  11   1     1201.68     1457.22    144.83 o 
   5  11   1      691.80      767.25     99.39 o 
   6  11   1      515.06      651.12     90.11 o 
   7  11   1      319.46      396.37     43.80 o 
   8  11   1       17.41       23.11      4.58 o 
   9  11   1      410.68      524.53     56.07 o 
  10  11   1      714.14      935.25    101.31 o 
  11  11   1     2206.17     2039.64    338.83 o 
  12  11   1      485.86      553.33     62.92 o 
  13  11   1       32.37       34.60      7.79 o 
  14  11   1        3.93        6.66      7.60 o 
  15  11   1        2.69       -1.20      8.47 o 
  16  11   1        6.91        3.29      9.47 o 
  17  11   1       79.92       82.40     17.09 o 
   1  12   1       39.86       41.49      4.62 o 
   2  12   1     1769.73     2228.84    209.79 o 
   3  12   1      342.35      454.52     35.20 o 
   4  12   1     1413.22     1678.90    176.41 o 
   5  12   1       53.69       74.81      8.40 o 
   6  12   1       11.86       13.03      3.65 o 
   7  12   1      620.49      642.20     90.67 o 
   8  12   1      300.06      380.83     39.06 o 
   9  12   1       19.93       20.84      5.33 o 
  10  12   1      153.17      170.60     20.14 o 
  11  12   1      335.55      388.05     46.45 o 
  12  12   1       24.08       21.77      6.21 o 
  13  12   1      389.39      449.84     53.88 o 
  14  12   1      109.90      108.57     18.13 o 
  15  12   1       25.94        8.71      9.29 o 
  16  12   1      161.93      181.81     18.97 o 
  17  12   1        0.00        1.13     10.72 o 
   1  13   1     1706.46     1941.97    202.40 o 
   2  13   1     1345.16     1594.35    165.54 o 
   3  13   1      543.82      598.65     73.72 o 
   4  13   1       87.72      138.68     16.36 o 
   5  13   1      116.31      130.73     14.91 o 
   6  13   1      899.15     1115.82    103.94 o 
   7  13   1        0.71        0.95      3.54 o 
   8  13   1       11.15        9.48      4.53 o 
   9  13   1       66.55       77.29      8.25 o 
  10  13   1      594.87      643.21     73.04 o 
  11  13   1       28.20       28.25      6.81 o 
  12  13   1      160.16      160.27     23.42 o 
  13  13   1        0.00        3.39      6.79 o 
  14  13   1        5.54        4.85      7.85 o 
  15  13   1        4.62        2.42      9.14 o 
  16  13   1        0.17       -3.11      9.39 o 
  17  13   1       12.40        1.08     11.22 o 
   1  14   1      275.91      294.78     32.70 o 
   2  14   1      280.33      335.19     26.95 o 
   3  14   1       65.55       65.39     10.43 o 
   4  14   1     2779.42     3503.21    435.99 o 
   5  14   1      143.22      152.23     14.77 o 
   6  14   1       79.40      125.09     12.88 o 
   7  14   1       11.48       11.22      4.10 o 
   8  14   1        7.51        5.88      4.65 o 
   9  14   1      166.76      213.59     28.88 o 
  10  14   1      835.33     1031.14    100.65 o 
  11  14   1       49.05       36.93      7.38 o 
  12  14   1        0.42        3.65      5.75 o 
  13  14   1       33.19       29.60      8.84 o 
  14  14   1        6.19       10.28      8.20 o 
  15  14   1       16.01       18.30     11.33 o 
  16  14   1       28.85       46.79     14.49 o 
   1  15   1      613.43      626.58     41.43 o 
   2  15   1     1223.73     1215.92    135.68 o 
   3  15   1      158.43      178.65     20.77 o 
   4  15   1      934.85     1000.36    115.89 o 
   5  15   1       44.88       48.62      6.77 o 
   6  15   1      302.43      341.32     43.62 o 
   7  15   1      105.23      113.87     19.75 o 
   8  15   1       10.43       14.52      6.45 o 
   9  15   1      187.86      183.46     14.08 o 
  10  15   1       62.08       60.68     10.07 o 
  11  15   1     1196.02     1207.96    168.27 o 
  12  15   1       48.08       40.94     10.16 o 
  13  15   1       10.73        7.61     10.34 o 
  14  15   1        0.94        4.70     11.14 o 
  15  15   1       14.04        5.11     13.61 o 
  16  15   1        0.02        8.73     15.67 o 
   1  16   1      119.32      119.79     10.91 o 
   2  16   1      111.06      111.24     10.02 o 
   3  16   1      176.22      153.53     20.19 o 
   4  16   1      137.38      160.06     22.83 o 
   5  16   1       26.64       26.94      6.00 o 
   6  16   1       91.28      100.21     12.93 o 
   7  16   1       42.76       36.73      7.67 o 
   8  16   1      285.42      341.51     49.55 o 
   9  16   1      109.90      100.87     13.96 o 
  10  16   1      261.54      209.81     15.57 o 
  11  16   1       12.54        8.66      7.39 o 
  12  16   1       68.83       56.70     10.57 o 
  13  16   1       27.21       15.00     13.53 o 
  14  16   1       36.20       19.43     14.52 o 
  15  16   1        1.46       10.85     18.42 o 
  16  16   1      100.01       57.85     26.44 o 
   1  17   1      112.06       93.95     12.11 o 
   2  17   1      183.87      171.26     24.58 o 
   3  17   1      226.68      215.54     31.48 o 
   4  17   1      146.03      171.85     14.87 o 
   5  17   1      274.08      364.74     47.77 o 
   6  17   1        3.37        5.16      6.20 o 
   7  17   1       37.18       27.24      8.39 o 
   8  17   1       43.26       43.97     10.16 o 
   9  17   1      277.29      256.36     21.34 o 
  10  17   1       17.75       16.86      9.05 o 
  11  17   1      288.99      167.87     39.67 o 
  12  17   1      112.19       84.90     22.63 o 
  13  17   1       35.71       35.20     16.11 o 
  14  17   1        7.93       -3.22     13.08 o 
  15  17   1        6.85        5.21     19.03 o 
   1  18   1      302.59      224.09     38.35 o 
   2  18   1       91.60       56.16     13.54 o 
   3  18   1       13.53        7.48      5.65 o 
   4  18   1      723.67      747.36     31.77 o 
   5  18   1      134.00      130.63     14.75 o 
   6  18   1       72.84       78.22     11.89 o 
   7  18   1       74.39       41.58      9.22 o 
   8  18   1       49.44       49.90     10.70 o 
   9  18   1       54.64       36.65      9.94 o 
  10  18   1      516.64      363.67     61.49 o 
  11  18   1        0.70        7.18      8.61 o 
  12  18   1        3.20       -1.36      9.15 o 
  13  18   1        9.57        3.60     10.79 o 
  14  18   1       20.70        4.49     14.66 o 
  15  18   1        9.70       12.00     20.23 o 
   1  19   1       75.99       34.14     13.20 o 
   2  19   1      389.57      320.23     53.66 o 
   3  19   1      195.80      169.27     13.41 o 
   4  19   1      182.94      197.70     20.51 o 
   5  19   1       34.94       33.24      7.88 o 
   6  19   1        0.28        0.97      6.19 o 
   7  19   1       32.31       26.77      8.96 o 
   8  19   1        7.09        2.84      7.22 o 
   9  19   1        3.11       -1.89      7.84 o 
  10  19   1       32.79       16.58      9.54 o 
  11  19   1       58.17       32.69     11.01 o 
  12  19   1        7.98        1.01      9.93 o 
  13  19   1       25.77       18.15     12.13 o 
  14  19   1       22.74       21.04     16.02 o 
   1  20   1        0.95       -1.45      4.86 o 
   2  20   1      855.16      693.27    102.87 o 
   3  20   1       75.22       64.51      9.63 o 
   4  20   1        3.63        1.46      6.02 o 
   5  20   1        5.75        5.87      6.61 o 
   6  20   1        2.10        1.16      6.35 o 
   7  20   1        0.79       -0.11      6.98 o 
   8  20   1        0.06        6.71      7.95 o 
   9  20   1      121.72       84.34     16.92 o 
  10  20   1      186.01      120.89     27.58 o 
  11  20   1       23.52       14.46     10.14 o 
  12  20   1       31.80       15.35     12.59 o 
  13  20   1        4.17       10.23     12.40 o 
  14  20   1        1.23       -6.37     14.54 o 
   1  21   1       17.59       13.98      6.68 o 
   2  21   1      102.15       79.43     11.45 o 
   3  21   1      348.46      360.75     50.74 o 
   4  21   1       58.79       52.92     15.53 o 
   5  21   1      184.94      148.09     31.36 o 
   6  21   1        0.64        1.14      7.36 o 
   7  21   1       56.70       38.55     13.94 o 
   8  21   1        1.93        3.39      8.12 o 
   9  21   1       10.63       13.20      9.54 o 
  10  21   1       71.24       36.80     14.72 o 
  11  21   1       54.57       43.99     13.00 o 
  12  21   1       53.36       60.96     16.29 o 
  13  21   1       23.79        5.11     13.49 o 
   1  22   1        4.47        2.77      6.29 o 
   2  22   1        4.86        6.62      6.87 o 
   3  22   1      126.78      119.56     26.98 o 
   4  22   1        1.98       -1.10      6.95 o 
   5  22   1       52.61       43.77     10.28 o 
   6  22   1        4.13        3.17      7.73 o 
   7  22   1       71.02       39.20     15.85 o 
   8  22   1      104.17       49.89     15.50 o 
   9  22   1       21.13       14.67     10.56 o 
  10  22   1       33.22       13.78     11.11 o 
  11  22   1       56.70       36.72     13.41 o 
  12  22   1       29.66       24.99     14.92 o 
  13  22   1        0.02        8.26     14.69 o 
   1  23   1       25.67       12.02      7.42 o 
   2  23   1        8.47        8.69      7.62 o 
   3  23   1        0.82        2.42      6.99 o 
   4  23   1       48.54       28.05      9.52 o 
   5  23   1      109.53       86.91     19.16 o 
   6  23   1       64.87       43.43     11.10 o 
   7  23   1        5.52        1.88      8.12 o 
   8  23   1        3.74        8.15      9.45 o 
   9  23   1        5.76        0.27      9.24 o 
  10  23   1       57.60       42.16     13.10 o 
  11  23   1        0.17       -1.34     10.33 o 
  12  23   1       22.09       12.37     13.84 o 
   1  24   1       15.87       20.63      8.91 o 
   2  24   1      125.58      141.00     22.95 o 
   3  24   1        3.61       -1.47      7.94 o 
   4  24   1       46.72       30.09     10.26 o 
   5  24   1        0.00        1.87      8.24 o 
   6  24   1        8.97        6.08      8.96 o 
   7  24   1        0.05        2.97      9.31 o 
   8  24   1        9.84        6.28     10.00 o 
   9  24   1        7.54        2.56     10.42 o 
  10  24   1       16.81       25.58     12.47 o 
  11  24   1        8.48        2.96     13.53 o 
   1  25   1      103.35      121.84     15.29 o 
   2  25   1       59.57       63.93     11.88 o 
   3  25   1       50.21       55.75     12.76 o 
   4  25   1        0.22        1.57      8.52 o 
   5  25   1        1.44       -5.19      8.35 o 
   6  25   1        2.54        4.58      9.83 o 
   7  25   1       11.76       12.41     10.22 o 
   8  25   1       45.23       21.90     11.85 o 
   9  25   1       16.31        7.10     11.47 o 
  10  25   1      106.04       87.32     17.58 o 
  11  25   1        1.46        4.16     14.23 o 
   1  26   1        0.03        1.53      8.98 o 
   2  26   1       27.72       27.96     11.53 o 
   3  26   1        7.79       11.41      9.78 o 
   4  26   1        6.28        3.22      9.44 o 
   5  26   1        8.52        7.68     10.39 o 
   6  26   1        4.44        2.25      9.90 o 
   7  26   1        0.72       -5.84      9.83 o 
   8  26   1      113.75      106.39     18.01 o 
   9  26   1       18.87       19.22     13.21 o 
  10  26   1       72.18       54.79     16.36 o 
   1  27   1       98.53       91.86     16.31 o 
   2  27   1       19.70       18.08     11.23 o 
   3  27   1      114.88      123.57     18.58 o 
   4  27   1       29.22       16.42     11.78 o 
   5  27   1       20.55        5.67     11.43 o 
   6  27   1        2.21        0.89     10.62 o 
   7  27   1        0.23       -0.69     10.92 o 
   8  27   1        0.39       -2.23     11.08 o 
   9  27   1        3.91        2.29     12.02 o 
   1  28   1       46.93       66.65     15.48 o 
   2  28   1        1.69       -1.40     10.42 o 
   3  28   1       61.44       51.43     14.51 o 
   4  28   1       11.67       17.30     12.31 o 
   5  28   1        1.36        1.99     11.39 o 
   6  28   1        7.56        9.69     11.89 o 
   7  28   1        1.64        1.11     11.99 o 
   8  28   1        5.69        8.78     16.56 o 
   1  29   1        9.96        0.29     12.49 o 
   2  29   1        9.42        4.98     11.69 o 
   3  29   1       62.01       46.41     14.67 o 
   4  29   1       24.07       11.08     11.92 o 
   5  29   1        3.47        7.45     12.40 o 
   6  29   1       35.46       31.03     14.71 o 
   1  30   1       66.10       64.73     17.92 o 
   2  30   1        1.61        8.82     14.02 o 
   3  30   1        7.65        5.40     14.44 o 
   4  30   1       12.89       17.75     15.04 o 
   0   0   2    13681.65    10555.50     71.32 o 
   1   0   2       63.75       83.17      4.72 o 
   2   0   2    10242.44     9460.95    114.59 o 
   3   0   2    25815.32    22604.91   3952.63 o 
   4   0   2     4836.92     4446.63    860.32 o 
   5   0   2      113.65      132.80     13.80 o 
   6   0   2       23.03       12.91      4.65 o 
   7   0   2     2732.85     2824.66    207.63 o 
   8   0   2      760.16      742.58     70.52 o 
   9   0   2        1.68        0.49      3.56 o 
  10   0   2      871.22      818.70    104.78 o 
  11   0   2      731.53      708.96    117.79 o 
  12   0   2      463.72      585.37    107.49 o 
  13   0   2      264.47      321.64     53.10 o 
  14   0   2       10.81       13.25     10.82 o 
  15   0   2       50.42       47.63     15.73 o 
  16   0   2       89.13       75.41     27.04 o 
  17   0   2       11.14       14.32     14.97 o 
  18   0   2       38.11       32.86     21.72 o 
   0   1   2     4461.99     3333.64     49.24 o 
   1   1   2      467.24      302.37     42.82 o 
   2   1   2      129.44      131.27      4.94 o 
   3   1   2       77.95       69.63      4.44 o 
   4   1   2     1289.43     1045.15     78.48 o 
   5   1   2        8.14        2.89      2.10 o 
   6   1   2     3623.78     2979.22    181.12 o 
   7   1   2       33.30       37.04      4.27 o 
   8   1   2      232.32      265.31     22.73 o 
   9   1   2        2.83        2.09      3.00 o 
  10   1   2      132.35      159.21     14.14 o 
  11   1   2       31.26       25.95      5.82 o 
  12   1   2      283.79      285.34     30.39 o 
  13   1   2      391.44      447.46     43.29 o 
  14   1   2      128.82      134.53     22.58 o 
  15   1   2      416.73      421.81     46.91 o 
  16   1   2       58.41       58.03     14.36 o 
  17   1   2        5.37        6.72      9.45 o 
  18   1   2       27.86       33.79     12.40 o 
   0   2   2    12297.34    10047.16    156.57 o 
   1   2   2     7170.45     5855.49    121.79 o 
   2   2   2     2247.06     1932.18     82.59 o 
   3   2   2        8.58       17.34      2.34 o 
   4   2   2       17.25       21.40      2.88 o 
   5   2   2     1835.82     1696.89    111.33 o 
   6   2   2       57.53       49.70      4.26 o 
   7   2   2     2331.57     2244.75    180.77 o 
   8   2   2        7.69       10.02      3.32 o 
   9   2   2       46.53       60.15      6.23 o 
  10   2   2      205.54      209.98     24.01 o 
  11   2   2      226.08      248.15     28.17 o 
  12   2   2      120.50      173.92     24.12 o 
  13   2   2      347.50      427.16     53.90 o 
  14   2   2      323.33      333.43     34.48 o 
  15   2   2        2.17        7.40      7.91 o 
  16   2   2       16.41       20.93      9.79 o 
  17   2   2        4.91        3.96      9.25 o 
  18   2   2       10.92       17.40     11.82 o 
   0   3   2     4361.75     3998.10     73.02 o 
   1   3   2     3030.09     2513.73    108.18 o 
   2   3   2     1535.35     1509.86     60.76 o 
   3   3   2      284.06      248.00     12.29 o 
   4   3   2       26.64       29.78      3.08 o 
   5   3   2     2723.40     2428.83    157.89 o 
   6   3   2    12681.24    11765.40    648.54 o 
   7   3   2      116.59      122.92      8.21 o 
   8   3   2       50.96       47.49      5.06 o 
   9   3   2       57.89       50.57      5.54 o 
  10   3   2      304.67      287.88     28.83 o 
  11   3   2       44.78       49.25     10.05 o 
  12   3   2      733.53      897.11    113.30 o 
  13   3   2     1966.36     2050.56    225.31 o 
  14   3   2       20.08       18.74      8.63 o 
  15   3   2      221.43      241.17     25.65 o 
  16   3   2      100.51      121.26     15.75 o 
  17   3   2        0.01       -1.34      8.63 o 
  18   3   2        5.10        6.39     10.90 o 
   0   4   2    87865.95    72362.74   1569.35 o 
   1   4   2     1851.66     1690.45     44.36 o 
   2   4   2     5558.12     5246.62    148.78 o 
   3   4   2      612.50      523.25     29.15 o 
   4   4   2     1963.16     1844.61     87.72 o 
   5   4   2     5139.21     5041.95    299.08 o 
   6   4   2     1655.33     1584.13     91.32 o 
   7   4   2      401.05      407.87     35.67 o 
   8   4   2      494.44      556.11     45.58 o 
   9   4   2      732.12      797.82     76.22 o 
  10   4   2      197.91      206.69     21.45 o 
  11   4   2      823.32      807.10     72.51 o 
  12   4   2      265.31      350.92     45.53 o 
  13   4   2      330.73      394.40     43.51 o 
  14   4   2      543.99      579.84     68.51 o 
  15   4   2       97.67       92.68     14.17 o 
  16   4   2       28.78       39.12     11.30 o 
  17   4   2        0.90       -1.51      9.18 o 
  18   4   2        5.36       -1.74      9.84 o 
   0   5   2    56204.83    50600.55   2424.40 o 
   1   5   2     7434.23     7031.66    246.30 o 
   2   5   2      204.87      257.68      9.64 o 
   3   5   2      338.92      354.74     17.89 o 
   4   5   2      437.98      347.64     37.57 o 
   5   5   2      887.47      967.49     54.48 o 
   6   5   2      321.55      295.58     21.74 o 
   7   5   2        1.08        3.16      2.25 o 
   8   5   2     1149.87     1145.08    107.33 o 
   9   5   2      147.77      146.54     12.42 o 
  10   5   2      120.58      128.28     13.91 o 
  11   5   2       17.35       19.56      5.83 o 
  12   5   2     1504.00     1706.85    206.16 o 
  13   5   2      295.41      278.37     25.43 o 
  14   5   2       67.82       71.97     11.88 o 
  15   5   2       13.19       14.78      8.95 o 
  16   5   2        3.09        2.63      8.81 o 
  17   5   2       28.22       25.20     11.11 o 
  18   5   2       53.02       62.90     14.78 o 
   0   6   2    24143.94    22451.76   1481.86 o 
   1   6   2      131.15      140.85      6.71 o 
   2   6   2      461.95      473.18     26.75 o 
   3   6   2     1407.74     1455.43     69.52 o 
   4   6   2      526.99      458.34     26.80 o 
   5   6   2       98.69       76.68      9.54 o 
   6   6   2      187.17      216.78     18.94 o 
   7   6   2      421.94      507.04     50.58 o 
   8   6   2      303.18      299.72     23.73 o 
   9   6   2       59.51       55.68      6.08 o 
  10   6   2      171.28      178.78     16.85 o 
  11   6   2        0.60        1.94      4.84 o 
  12   6   2      144.94      145.90     15.00 o 
  13   6   2      200.97      239.44     33.11 o 
  14   6   2       36.81       38.36     10.43 o 
  15   6   2       36.34       38.66     10.61 o 
  16   6   2       28.84       15.14      9.45 o 
  17   6   2       40.36       46.46     12.64 o 
  18   6   2        6.43       -5.96     10.07 o 
   0   7   2     1279.34     1438.85     77.30 o 
   1   7   2     6522.31     6677.02    423.13 o 
   2   7   2     1551.82     1643.11    105.06 o 
   3   7   2     2435.48     2406.67    162.07 o 
   4   7   2     2063.59     2387.33    143.61 o 
   5   7   2      246.59      382.88     32.33 o 
   6   7   2     5893.58     6923.07    677.13 o 
   7   7   2       10.78       10.59      3.16 o 
   8   7   2      867.94      910.04     90.54 o 
   9   7   2      599.25      542.50     47.08 o 
  10   7   2       67.75       63.42      9.01 o 
  11   7   2      454.45      549.73     57.22 o 
  12   7   2       16.47       21.15      7.07 o 
  13   7   2       37.35       45.55      9.88 o 
  14   7   2      196.30      228.24     38.23 o 
  15   7   2        7.46        6.61      8.49 o 
  16   7   2       45.47       29.75     10.93 o 
  17   7   2       47.29       63.49     14.14 o 
  18   7   2       16.28       13.03     11.29 o 
   0   8   2        0.00        0.74      2.27 o 
   1   8   2     1424.27     1610.08    130.15 o 
   2   8   2      139.83      144.68     12.40 o 
   3   8   2      440.26      451.80     34.98 o 
   4   8   2      100.63      107.59      6.85 o 
   5   8   2     3075.52     3894.55    303.15 o 
   6   8   2     1511.60     1742.17    157.82 o 
   7   8   2       13.15        7.14      3.09 o 
   8   8   2      291.49      289.66     37.83 o 
   9   8   2      302.66      338.70     23.72 o 
  10   8   2       39.85       26.76      5.20 o 
  11   8   2      235.24      258.49     24.36 o 
  12   8   2      759.01      774.90     92.89 o 
  13   8   2      276.56      305.70     30.54 o 
  14   8   2      142.86      174.00     23.22 o 
  15   8   2       84.17       83.00     13.36 o 
  16   8   2       44.80       41.39     11.60 o 
  17   8   2       30.01       26.87     13.12 o 
  18   8   2       10.13       11.00     11.57 o 
   0   9   2     4361.41     4357.09    379.40 o 
   1   9   2      818.72      900.17     69.50 o 
   2   9   2      971.03     1208.11    109.16 o 
   3   9   2      329.65      511.17     52.07 o 
   4   9   2      283.26      356.34     33.37 o 
   5   9   2      231.13      310.67     31.09 o 
   6   9   2       56.56       60.46      6.26 o 
   7   9   2      141.92      167.26     20.11 o 
   8   9   2        4.70       14.81      4.43 o 
   9   9   2        4.14        3.43      3.92 o 
  10   9   2       27.03       23.08      5.78 o 
  11   9   2      743.93      858.92     82.64 o 
  12   9   2       15.29       12.58      6.57 o 
  13   9   2      562.39      679.44     97.58 o 
  14   9   2      141.32      195.01     25.17 o 
  15   9   2       56.07       56.75     12.44 o 
  16   9   2        8.69        9.91      9.79 o 
  17   9   2        8.95        2.24      9.91 o 
   0  10   2     3538.67     3686.45    540.66 o 
   1  10   2     2930.94     3246.32    303.70 o 
   2  10   2      201.45      270.57     33.10 o 
   3  10   2     1531.16     2256.18    273.90 o 
   4  10   2      513.87      678.57     59.30 o 
   5  10   2        5.55        5.94      2.88 o 
   6  10   2     1345.93     1762.01    160.07 o 
   7  10   2      524.45      574.88     66.58 o 
   8  10   2      242.76      282.82     39.42 o 
   9  10   2        5.22        8.35      4.60 o 
  10  10   2        5.45        8.83      4.99 o 
  11  10   2       15.69       16.95      6.50 o 
  12  10   2      210.90      206.02     23.54 o 
  13  10   2      171.45      208.68     27.37 o 
  14  10   2      269.65      285.70     39.41 o 
  15  10   2       83.60      105.51     15.15 o 
  16  10   2       17.85       16.32     10.12 o 
  17  10   2      118.40      145.37     25.74 o 
   0  11   2        0.95        5.29      3.99 o 
   1  11   2     2499.92     2781.89    286.38 o 
   2  11   2        1.11        1.42      2.58 o 
   3  11   2       63.73       83.34     13.04 o 
   4  11   2     2066.72     2974.27    353.15 o 
   5  11   2      528.90      716.47     68.10 o 
   6  11   2      730.17      919.98     85.57 o 
   7  11   2      240.71      275.20     28.10 o 
   8  11   2      198.52      253.26     34.84 o 
   9  11   2       13.30       10.29      4.67 o 
  10  11   2       88.00       90.63     10.62 o 
  11  11   2        6.15       11.00      6.38 o 
  12  11   2       44.19       50.55     11.81 o 
  13  11   2      123.20      145.65     24.68 o 
  14  11   2       29.55       24.74     10.96 o 
  15  11   2       90.14       73.48     15.26 o 
  16  11   2        4.30       -0.53     10.42 o 
  17  11   2        0.20        4.24     11.94 o 
   0  12   2     1418.12     1645.99    246.60 o 
   1  12   2      191.52      195.35     22.19 o 
   2  12   2     1350.24     1803.95    187.85 o 
   3  12   2     1130.34     1527.07    163.86 o 
   4  12   2      401.48      569.26     73.60 o 
   5  12   2       37.86       29.37      4.58 o 
   6  12   2       40.55       42.36      5.82 o 
   7  12   2      136.66      150.82     18.84 o 
   8  12   2      105.60      122.03     14.11 o 
   9  12   2      227.14      256.80     26.09 o 
  10  12   2       17.19       14.81      5.63 o 
  11  12   2       12.78       35.01      7.96 o 
  12  12   2       38.58       50.70      9.50 o 
  13  12   2        8.66       10.53      8.27 o 
  14  12   2       26.73       21.21     10.20 o 
  15  12   2        0.18        8.38     10.30 o 
  16  12   2       52.42       43.39     14.30 o 
  17  12   2       53.28       62.42     16.48 o 
   0  13   2     7002.26     7703.13   1286.42 o 
   1  13   2     2532.05     2783.11    280.85 o 
   2  13   2     2036.10     2376.85    267.97 o 
   3  13   2      903.13     1169.15    140.16 o 
   4  13   2        2.70        9.98      3.90 o 
   5  13   2       15.89       37.35      6.41 o 
   6  13   2       17.51       23.21      4.63 o 
   7  13   2        4.96       12.20      4.48 o 
   8  13   2       88.01      111.47     17.87 o 
   9  13   2       72.85       70.78      9.23 o 
  10  13   2       12.44        9.40      5.41 o 
  11  13   2      313.82      322.93     63.39 o 
  12  13   2        8.71       13.15      7.14 o 
  13  13   2        0.73       -0.55      8.51 o 
  14  13   2       84.77      106.55     15.60 o 
  15  13   2       33.82       22.56     12.00 o 
  16  13   2        4.25       15.77     13.65 o 
   0  14   2     1645.79     1891.70    331.69 o 
   1  14   2        0.07        6.56      4.11 o 
   2  14   2      654.98      762.20     92.24 o 
   3  14   2      288.51      366.40     42.39 o 
   4  14   2      187.42      258.89     35.52 o 
   5  14   2        0.56       -0.04      4.05 o 
   6  14   2       66.61       60.52     10.42 o 
   7  14   2      227.71      198.20     36.66 o 
   8  14   2       50.60       51.66      8.31 o 
   9  14   2       24.77       15.91      7.03 o 
  10  14   2       47.96       44.54      9.28 o 
  11  14   2      286.26      349.91     65.29 o 
  12  14   2      155.18      169.28     33.68 o 
  13  14   2       43.96       45.64     15.87 o 
  14  14   2        7.82       10.55     13.82 o 
  15  14   2       12.27       14.49     14.85 o 
  16  14   2        1.47       -4.05     14.54 o 
   0  15   2      118.71      112.20     27.25 o 
   1  15   2      337.32      393.91     45.12 o 
   2  15   2       22.98       33.62      5.91 o 
   3  15   2      261.35      284.14     35.99 o 
   4  15   2      802.53     1041.20    124.61 o 
   5  15   2      307.59      390.07     41.97 o 
   6  15   2      207.06      213.61     24.91 o 
   7  15   2      116.01       95.13     23.50 o 
   8  15   2        0.05        3.16      5.34 o 
   9  15   2        9.61        6.38      6.41 o 
  10  15   2        6.28        9.74      7.31 o 
  11  15   2      257.50      290.83     49.83 o 
  12  15   2      129.17      161.52     31.00 o 
  13  15   2        0.49       19.05     13.17 o 
  14  15   2       11.26       13.49     13.80 o 
  15  15   2        4.40        2.83     14.25 o 
  16  15   2       27.41       25.89     17.43 o 
   0  16   2      777.37      906.25    150.72 o 
   1  16   2      103.99      127.30     11.10 o 
   2  16   2       61.28       66.42      7.63 o 
   3  16   2       20.93       28.25      6.56 o 
   4  16   2      978.47     1261.21    158.56 o 
   5  16   2      100.27       88.54     12.50 o 
   6  16   2        4.91        3.72      4.85 o 
   7  16   2      169.90      137.03     16.93 o 
   8  16   2      104.19       91.64     15.28 o 
   9  16   2      461.87      482.86     85.01 o 
  10  16   2        8.86        6.57      8.06 o 
  11  16   2      222.73      291.03     52.11 o 
  12  16   2        5.76        7.33      9.75 o 
  13  16   2        0.11       -1.80     10.02 o 
  14  16   2       58.58       52.95     22.30 o 
  15  16   2        2.95       18.11     16.64 o 
   0  17   2      126.15      174.25     34.01 o 
   1  17   2        0.29        3.12      4.19 o 
   2  17   2      296.10      341.05     40.99 o 
   3  17   2       46.52       54.70      7.73 o 
   4  17   2        7.07        6.20      5.21 o 
   5  17   2       15.62       15.76      5.51 o 
   6  17   2      204.48      199.99     37.77 o 
   7  17   2       80.62       66.70      9.88 o 
   8  17   2       10.61        7.94      6.80 o 
   9  17   2       50.38       38.32      9.09 o 
  10  17   2       24.66       16.07      9.16 o 
  11  17   2      271.37      306.21     50.94 o 
  12  17   2       28.66       32.17     12.74 o 
  13  17   2       33.43       13.59     13.75 o 
  14  17   2        0.22        4.28     17.06 o 
  15  17   2       40.39       24.65     21.12 o 
   0  18   2      100.78      119.39     40.01 o 
   1  18   2      117.68      143.61     15.52 o 
   2  18   2      240.04      334.47     42.22 o 
   3  18   2        8.00        6.25      5.55 o 
   4  18   2       37.05       34.06      7.86 o 
   5  18   2        4.72        6.59      5.69 o 
   6  18   2       15.66       16.59      7.85 o 
   7  18   2        0.08        0.06      6.82 o 
   8  18   2      182.80      199.74     31.97 o 
   9  18   2      363.41      373.65     48.81 o 
  10  18   2      296.59      355.47     78.93 o 
  11  18   2      152.72      156.21     41.71 o 
  12  18   2      290.52      248.64     24.57 o 
  13  18   2       13.08       -1.67     12.40 o 
  14  18   2        0.08        1.78     17.42 o 
  15  18   2       49.06       38.66     24.24 o 
   0  19   2      243.21      333.01     82.17 o 
   1  19   2       10.93       18.63      8.09 o 
   2  19   2      202.17      260.51     28.03 o 
   3  19   2       10.94        7.66      5.99 o 
   4  19   2      264.83      277.80     33.65 o 
   5  19   2       51.44       33.33      9.27 o 
   6  19   2        9.74       13.03      8.04 o 
   7  19   2      125.32      141.22     22.05 o 
   8  19   2       10.45        6.65      8.55 o 
   9  19   2      565.11      530.20     79.89 o 
  10  19   2        2.83        7.89     10.24 o 
  11  19   2        0.02       -0.58     10.70 o 
  12  19   2       25.89       17.21     12.27 o 
  13  19   2        0.08        3.35     12.95 o 
  14  19   2       28.27       12.69     19.77 o 
   0  20   2        2.78        7.41      9.51 o 
   1  20   2        2.47       -0.76      5.85 o 
   2  20   2        0.31       -1.56      5.67 o 
   3  20   2        6.91        7.92      6.42 o 
   4  20   2      193.28      189.29     34.94 o 
   5  20   2      109.78       94.35     14.62 o 
   6  20   2        1.75        1.07      7.25 o 
   7  20   2       38.48       35.01     10.64 o 
   8  20   2      128.93      132.90     17.27 o 
   9  20   2       46.44       57.76     13.09 o 
  10  20   2      174.31      145.53     25.72 o 
  11  20   2       20.54        6.63     10.39 o 
  12  20   2       10.43       10.15     11.80 o 
  13  20   2        2.69        1.69     12.45 o 
  14  20   2        2.71       12.15     19.03 o 
   0  21   2      828.65      872.73     86.82 o 
   1  21   2       65.70       81.36     11.41 o 
   2  21   2      208.67      210.29     40.95 o 
   3  21   2      321.96      323.63     51.26 o 
   4  21   2        0.20        5.29      6.82 o 
   5  21   2      532.16      549.70     67.35 o 
   6  21   2       37.65       26.82     10.24 o 
   7  21   2       22.06       24.41      9.56 o 
   8  21   2        0.43       -0.78      8.92 o 
   9  21   2      159.03      170.39     18.71 o 
  10  21   2       28.03       22.44     12.39 o 
  11  21   2       55.24       43.53     14.97 o 
  12  21   2        1.40       -1.13     11.63 o 
  13  21   2       12.12        7.93     14.80 o 
   0  22   2        0.40       -0.69      8.68 o 
   1  22   2       51.93       30.27      8.34 o 
   2  22   2       93.65       58.56     14.96 o 
   3  22   2       13.84       13.61      7.63 o 
   4  22   2      289.79      292.77     37.59 o 
   5  22   2       32.80       46.14     12.04 o 
   6  22   2      100.91       94.16     14.80 o 
   7  22   2       20.80       21.65     10.24 o 
   8  22   2       18.30       19.72     10.28 o 
   9  22   2        3.65       11.33     11.35 o 
  10  22   2       59.63       44.77     14.14 o 
  11  22   2        0.24        1.23     11.18 o 
  12  22   2       16.81       -0.19     12.16 o 
  13  22   2        3.28        4.26     14.28 o 
   0  23   2       49.32       33.30     13.37 o 
   1  23   2        0.11       -0.86      6.66 o 
   2  23   2       21.82        7.77      7.28 o 
   3  23   2       80.01       65.82     11.51 o 
   4  23   2        2.28       -0.99      7.20 o 
   5  23   2       11.43       16.60      9.91 o 
   6  23   2        2.70        7.46      8.40 o 
   7  23   2       59.33       38.24     11.85 o 
   8  23   2      176.92      147.66     17.95 o 
   9  23   2       83.46       45.65     15.64 o 
  10  23   2       28.65       17.52     12.98 o 
  11  23   2       31.51       12.72     13.16 o 
  12  23   2        6.39        3.65     12.39 o 
   0  24   2      364.52      278.59    107.45 o 
   1  24   2       96.38       60.64     15.94 o 
   2  24   2       23.22       12.03      7.92 o 
   3  24   2      179.26      140.79     25.02 o 
   4  24   2       34.26       28.42      9.74 o 
   5  24   2       69.47       53.79     12.33 o 
   6  24   2        3.65        0.34      8.29 o 
   7  24   2        0.13       -0.50      8.88 o 
   8  24   2        9.20       10.48     10.07 o 
   9  24   2       19.96        5.18     11.21 o 
  10  24   2        3.97        2.42     11.77 o 
  11  24   2       53.83       36.13     14.86 o 
   0  25   2        7.47        1.19     11.23 o 
   1  25   2      120.58       83.92     16.22 o 
   2  25   2       30.38       16.88      8.75 o 
   3  25   2       23.97       18.39      9.31 o 
   4  25   2       21.42       15.92      9.35 o 
   5  25   2        6.48        5.48      9.13 o 
   6  25   2        0.54       -1.25      9.19 o 
   7  25   2       19.96       25.90     11.37 o 
   8  25   2        0.10       -1.33     10.09 o 
   9  25   2      103.60       58.82     17.85 o 
  10  25   2        9.13        2.45     12.70 o 
   0  26   2      141.09      115.88     22.20 o 
   1  26   2        5.20        7.98      9.11 o 
   2  26   2        3.17       -0.43      8.61 o 
   3  26   2       79.13       72.74     16.40 o 
   4  26   2       18.21       10.39      9.32 o 
   5  26   2       25.22       15.09     11.17 o 
   6  26   2      135.44       88.57     25.17 o 
   7  26   2        0.61        4.95     11.13 o 
   8  26   2        0.11       -2.31     10.40 o 
   9  26   2       69.29       63.94     25.27 o 
   0  27   2       67.07       60.43     18.31 o 
   1  27   2        7.19        6.00      9.32 o 
   2  27   2       10.64        7.31      9.81 o 
   3  27   2       35.56       33.63     11.01 o 
   4  27   2       21.01       14.99     10.64 o 
   5  27   2       51.44       49.91     13.31 o 
   6  27   2       10.33       14.53     11.90 o 
   7  27   2        1.96        2.99     11.03 o 
   8  27   2       70.82       39.15     15.65 o 
   0  28   2        1.93        4.87     14.33 o 
   1  28   2       21.92       13.95     10.80 o 
   2  28   2       26.87       29.85     11.32 o 
   3  28   2       50.73       42.27     12.82 o 
   4  28   2        2.77        0.84     10.72 o 
   5  28   2        0.01        3.53     11.23 o 
   6  28   2        0.67        0.08     10.90 o 
   7  28   2        0.59        3.80     12.00 o 
   0  29   2       62.99       57.24     19.74 o 
   1  29   2       21.44       16.47     11.82 o 
   2  29   2       43.66       43.36     13.18 o 
   3  29   2       55.04       42.90     14.71 o 
   4  29   2        0.03        0.51     11.50 o 
   5  29   2        4.26        9.93     12.62 o 
   0  30   2       29.81       32.01     18.63 o 
   1  30   2        0.07       -4.49     10.78 o 
   2  30   2       21.04       17.00     13.49 o 
   3  30   2        0.79       -3.98     12.03 o 
   1   1   3      306.00      265.31      7.27 o 
   2   1   3     1003.21      877.43     37.96 o 
   3   1   3     3947.02     3410.10    227.05 o 
   4   1   3     1369.01     1189.07    120.17 o 
   5   1   3      960.43      863.05     97.76 o 
   6   1   3     1502.80     1410.33    112.85 o 
   7   1   3      711.97      687.60     45.67 o 
   8   1   3       58.43       58.50      6.33 o 
   9   1   3        1.92        2.59      3.97 o 
  10   1   3       15.97        8.35      4.92 o 
  11   1   3      425.56      421.73     52.67 o 
  12   1   3     1573.08     1553.01    143.89 o 
  13   1   3       21.38       11.89      7.31 o 
  14   1   3       31.56       38.25      9.82 o 
  15   1   3       90.61       90.35     13.65 o 
  16   1   3       20.50       27.35     10.92 o 
  17   1   3       21.39       24.15     11.02 o 
  18   1   3       82.35       84.97     16.06 o 
   1   2   3     2279.08     1732.82     36.23 o 
   2   2   3     2461.01     2283.55     73.64 o 
   3   2   3       40.11       37.64      4.09 o 
   4   2   3      145.83      105.66      9.75 o 
   5   2   3      111.83      127.77     12.86 o 
   6   2   3     2921.03     2772.29    235.71 o 
   7   2   3       79.32       65.87      7.18 o 
   8   2   3       47.39       39.46      5.56 o 
   9   2   3        5.13        4.67      4.40 o 
  10   2   3      125.54      129.52     11.52 o 
  11   2   3       60.58       68.81      9.13 o 
  12   2   3       87.84       85.35     11.36 o 
  13   2   3      781.74      902.24     98.07 o 
  14   2   3      403.28      380.67     43.09 o 
  15   2   3        0.63       -0.01      7.86 o 
  16   2   3        7.60        2.42      8.76 o 
  17   2   3        0.09        7.32      9.49 o 
  18   2   3        7.84        0.07     10.73 o 
   1   3   3       58.29       46.77      4.01 o 
   2   3   3        5.33        4.02      2.01 o 
   3   3   3     1675.92     1557.47     69.30 o 
   4   3   3     2983.24     2786.17    184.51 o 
   5   3   3     1601.34     1665.40    116.93 o 
   6   3   3        0.33        2.00      3.01 o 
   7   3   3     1122.03     1065.91     63.48 o 
   8   3   3        0.58        1.07      3.27 o 
   9   3   3      306.96      294.02     30.22 o 
  10   3   3      103.98      124.93     12.54 o 
  11   3   3      908.71     1010.88     84.12 o 
  12   3   3      369.11      427.25     41.88 o 
  13   3   3       86.95       79.59     12.15 o 
  14   3   3       15.86       20.12      9.04 o 
  15   3   3       44.32       25.27      9.72 o 
  16   3   3        5.36       13.77      9.51 o 
  17   3   3       17.45        6.10     10.40 o 
  18   3   3       83.96      100.75     16.98 o 
   1   4   3        9.92        8.10      2.47 o 
   2   4   3     1061.79      936.11     33.19 o 
   3   4   3      246.45      241.67     14.77 o 
   4   4   3      313.42      333.00     16.38 o 
   5   4   3     1175.88     1280.98     69.44 o 
   6   4   3     1834.78     1795.92     90.21 o 
   7   4   3      698.82      634.98     47.56 o 
   8   4   3      310.18      326.33     27.08 o 
   9   4   3        4.69        3.79      4.40 o 
  10   4   3      168.90      175.16     21.09 o 
  11   4   3       10.21       14.41      6.49 o 
  12   4   3      556.34      544.11     63.74 o 
  13   4   3      209.04      237.91     29.35 o 
  14   4   3       48.46       54.96     11.18 o 
  15   4   3        0.94       -0.96      7.72 o 
  16   4   3        0.97        8.01      9.02 o 
  17   4   3        0.56        2.44     10.62 o 
  18   4   3       36.28       21.31     13.23 o 
   1   5   3        0.02        2.19      2.11 o 
   2   5   3      159.23      140.47      6.82 o 
   3   5   3     1665.90     1598.24     62.17 o 
   4   5   3        1.44        0.97      2.42 o 
   5   5   3       77.49      103.87     10.67 o 
   6   5   3       30.22       31.81      4.49 o 
   7   5   3      131.17      143.95     10.81 o 
   8   5   3      106.62      101.38     10.60 o 
   9   5   3       74.31       62.30      8.47 o 
  10   5   3     1055.20     1113.62     94.15 o 
  11   5   3       63.07       66.37      9.58 o 
  12   5   3        8.49        7.44      6.70 o 
  13   5   3       21.41       27.01      9.80 o 
  14   5   3        6.98        2.57      8.88 o 
  15   5   3      111.46      101.70     18.07 o 
  16   5   3       73.19       70.73     14.40 o 
  17   5   3       14.55       17.96     12.00 o 
  18   5   3       20.50       25.01     14.59 o 
   1   6   3       14.95       12.21      2.64 o 
   2   6   3     6985.52     7135.64    228.91 o 
   3   6   3       38.02       30.42      3.68 o 
   4   6   3     2039.29     2125.53     99.46 o 
   5   6   3      237.02      248.72     11.85 o 
   6   6   3     1569.57     1651.72    108.21 o 
   7   6   3       45.66       27.56      4.27 o 
   8   6   3        0.43        0.30      3.55 o 
   9   6   3       42.82       51.24      7.06 o 
  10   6   3      953.00      977.85    117.06 o 
  11   6   3       72.61       62.52      9.37 o 
  12   6   3        9.74        2.67      6.88 o 
  13   6   3      582.89      635.97     99.97 o 
  14   6   3      161.61      168.83     29.56 o 
  15   6   3       12.96       21.97     11.87 o 
  16   6   3       39.65       33.92     12.66 o 
  17   6   3        6.52       10.10     11.54 o 
   1   7   3     2449.46     2404.19     87.90 o 
   2   7   3     3554.32     3682.40    146.51 o 
   3   7   3      458.20      498.99     23.07 o 
   4   7   3      141.52      173.43      9.09 o 
   5   7   3     1427.03     1520.56     86.62 o 
   6   7   3      519.75      499.90     26.93 o 
   7   7   3      206.12      230.39     19.11 o 
   8   7   3        0.01       -0.10      3.56 o 
   9   7   3       52.24       48.07      7.08 o 
  10   7   3      755.86      823.71     91.22 o 
  11   7   3        1.58        8.62      6.08 o 
  12   7   3        0.18        0.01      6.70 o 
  13   7   3       44.02       47.53     12.35 o 
  14   7   3       59.08       46.61     12.07 o 
  15   7   3        1.11       -6.50      8.33 o 
  16   7   3        1.90       10.12     11.62 o 
  17   7   3       42.35       49.86     14.62 o 
   1   8   3      121.25      102.64      5.42 o 
   2   8   3      311.22      316.97     14.93 o 
   3   8   3       34.30       21.25      3.50 o 
   4   8   3      361.09      369.22     12.29 o 
   5   8   3      841.57      906.83     57.22 o 
   6   8   3     1341.67     1363.45     97.08 o 
   7   8   3       89.86      111.34      8.26 o 
   8   8   3       73.85       58.79      7.23 o 
   9   8   3        5.47        4.16      4.42 o 
  10   8   3      629.70      705.52     74.22 o 
  11   8   3        1.31       -0.29      5.60 o 
  12   8   3        0.08        3.36      6.29 o 
  13   8   3      284.14      311.87     41.48 o 
  14   8   3       74.37       87.82     14.73 o 
  15   8   3        3.48       -0.46      9.35 o 
  16   8   3       10.20        8.38     10.50 o 
  17   8   3        2.61        8.67     11.38 o 
   1   9   3     1649.40     1737.07     79.21 o 
   2   9   3      133.13      141.67      8.11 o 
   3   9   3      251.49      310.42     20.39 o 
   4   9   3        1.59        2.60      2.68 o 
   5   9   3       37.67       36.50      4.78 o 
   6   9   3       10.32        9.94      3.63 o 
   7   9   3      810.02      889.10     85.88 o 
   8   9   3       35.53       28.25      6.51 o 
   9   9   3      527.25      559.58     60.74 o 
  10   9   3      491.49      572.32     74.06 o 
  11   9   3       12.95       17.88      7.60 o 
  12   9   3      209.66      208.59     37.40 o 
  13   9   3       22.28       29.53     10.04 o 
  14   9   3      115.92      125.88     23.35 o 
  15   9   3      183.94      241.14     41.91 o 
  16   9   3       12.76       16.58     11.64 o 
  17   9   3        4.46       11.67     12.30 o 
   1  10   3    11025.46    11484.14    639.94 o 
   2  10   3       17.16       16.42      3.76 o 
   3  10   3      165.73      233.49     17.18 o 
   4  10   3        6.75        3.85      3.10 o 
   5  10   3     1444.22     1525.90    127.82 o 
   6  10   3       13.98        9.46      3.92 o 
   7  10   3      432.81      448.05     47.55 o 
   8  10   3       20.44       17.53      5.63 o 
   9  10   3      394.06      394.41     62.27 o 
  10  10   3      191.01      226.12     26.40 o 
  11  10   3      217.44      233.04     25.62 o 
  12  10   3      934.64     1108.69    131.03 o 
  13  10   3        5.90        7.20      8.82 o 
  14  10   3        1.99        7.55      9.68 o 
  15  10   3       17.22       23.16     11.75 o 
  16  10   3       59.96       63.30     19.96 o 
  17  10   3        0.30        6.74     12.11 o 
   1  11   3     8269.10     8321.14    561.97 o 
   2  11   3      614.18      692.37     54.39 o 
   3  11   3       88.47       82.02      6.35 o 
   4  11   3      279.58      305.55     22.88 o 
   5  11   3      190.18      219.77     23.60 o 
   6  11   3       83.29      125.62     11.75 o 
   7  11   3      949.76     1095.53    120.29 o 
   8  11   3      102.49      124.96      9.98 o 
   9  11   3       17.17       15.21      5.51 o 
  10  11   3        0.48        1.51      5.37 o 
  11  11   3      259.63      295.23     33.14 o 
  12  11   3        0.15       -2.01      6.91 o 
  13  11   3      268.99      284.73     33.77 o 
  14  11   3        0.20        4.90      9.73 o 
  15  11   3       84.67       95.19     16.59 o 
  16  11   3       12.24       13.67     11.78 o 
  17  11   3       44.57       42.86     14.51 o 
   1  12   3     2879.04     2973.90    226.26 o 
   2  12   3     1694.25     1704.91    155.32 o 
   3  12   3      144.65      165.83     15.87 o 
   4  12   3      267.89      339.96     35.73 o 
   5  12   3       88.20       93.03      8.39 o 
   6  12   3       46.88       46.41      6.13 o 
   7  12   3       15.19        8.67      4.96 o 
   8  12   3      997.11     1055.63    116.80 o 
   9  12   3       11.26       13.45      5.90 o 
  10  12   3      741.58      838.39    117.35 o 
  11  12   3      598.53      634.23    129.54 o 
  12  12   3      106.96      145.12     17.54 o 
  13  12   3        0.42        0.09      8.71 o 
  14  12   3       31.76       38.28     11.99 o 
  15  12   3       24.83       27.77     12.16 o 
  16  12   3        7.22        2.99     13.68 o 
   1  13   3       11.01        6.41      3.70 o 
   2  13   3     1660.66     1888.07    229.61 o 
   3  13   3      233.07      248.16     31.17 o 
   4  13   3       11.91       11.35      4.38 o 
   5  13   3        1.29        4.41      4.39 o 
   6  13   3       81.97      103.59     11.83 o 
   7  13   3      743.02      743.75     68.23 o 
   8  13   3     1135.66     1173.82    193.12 o 
   9  13   3      199.58      211.50     40.52 o 
  10  13   3      445.42      475.27     67.55 o 
  11  13   3        1.75        2.84      7.98 o 
  12  13   3        0.77        4.38      9.89 o 
  13  13   3       15.98       17.41     14.12 o 
  14  13   3       84.64       64.38     24.79 o 
  15  13   3       23.28        8.81     14.30 o 
  16  13   3       13.39       -0.77     14.91 o 
   1  14   3        1.59       -0.44      3.42 o 
   2  14   3     1024.45     1273.24    163.86 o 
   3  14   3       65.51       53.45     16.32 o 
   4  14   3       65.41       51.25      7.69 o 
   5  14   3      868.64     1009.95    123.09 o 
   6  14   3        5.95        4.45      5.04 o 
   7  14   3       32.59       28.01      7.23 o 
   8  14   3      311.37      348.23     67.95 o 
   9  14   3      130.79      118.16     21.04 o 
  10  14   3        0.80        6.49      7.76 o 
  11  14   3        1.53        6.58      9.28 o 
  12  14   3      187.86      226.22     40.35 o 
  13  14   3       19.75       13.94     11.29 o 
  14  14   3       88.99      116.98     22.78 o 
  15  14   3       54.19       63.39     20.34 o 
  16  14   3       33.58       21.15     17.75 o 
   1  15   3      772.87      821.34     70.69 o 
   2  15   3     1203.55     1365.77    134.98 o 
   3  15   3      256.73      356.87     47.55 o 
   4  15   3      280.06      301.35     54.60 o 
   5  15   3      131.15      145.67     15.87 o 
   6  15   3      123.37      132.57     15.04 o 
   7  15   3      288.00      316.94     30.55 o 
   8  15   3       97.91      115.53     15.59 o 
   9  15   3       13.39       10.63      7.44 o 
  10  15   3        6.23        7.69      8.23 o 
  11  15   3      496.07      573.96     75.93 o 
  12  15   3      163.25      189.60     26.69 o 
  13  15   3       30.94       38.42     14.60 o 
  14  15   3       60.92       59.45     26.30 o 
  15  15   3        3.71       11.54     15.99 o 
   1  16   3       98.98      136.01     20.23 o 
   2  16   3       60.84       77.55     13.96 o 
   3  16   3        4.96        9.32      5.12 o 
   4  16   3       28.36       24.39      6.11 o 
   5  16   3       20.95       20.31      6.21 o 
   6  16   3       43.76       32.58     10.93 o 
   7  16   3      633.32      644.88     53.62 o 
   8  16   3        4.60       -0.53      7.06 o 
   9  16   3       39.05       37.05      9.96 o 
  10  16   3      155.02      137.44     22.60 o 
  11  16   3       45.55       35.30     23.18 o 
  12  16   3      131.33      197.50     24.06 o 
  13  16   3       59.55       69.05     17.18 o 
  14  16   3       16.68       12.78     15.77 o 
  15  16   3        2.35       11.98     16.34 o 
   1  17   3        9.05        7.69      4.85 o 
   2  17   3      545.07      618.08     60.86 o 
   3  17   3        1.28        0.74      4.73 o 
   4  17   3      215.51      274.04     37.82 o 
   5  17   3       32.36       23.18      6.45 o 
   6  17   3       54.67       57.30     12.94 o 
   7  17   3        3.66        4.67      6.30 o 
   8  17   3        5.90        8.07      7.81 o 
   9  17   3       31.71       37.98     10.57 o 
  10  17   3       47.52       40.12     11.25 o 
  11  17   3      238.70      329.13    108.88 o 
  12  17   3       32.03       51.71     14.64 o 
  13  17   3       17.58       12.10     12.07 o 
  14  17   3        0.04        7.27     15.02 o 
  15  17   3        7.80        8.22     16.34 o 
   1  18   3        7.16        5.63      4.80 o 
   2  18   3      890.26     1051.78    112.68 o 
   3  18   3       58.36       46.45      7.33 o 
   4  18   3       27.81       29.24      7.21 o 
   5  18   3        2.56        6.31      5.78 o 
   6  18   3        0.50        5.18      6.44 o 
   7  18   3      150.23      163.27     22.92 o 
   8  18   3      148.76      124.73     31.51 o 
   9  18   3        1.29        9.54      8.46 o 
  10  18   3      145.18      159.95     46.30 o 
  11  18   3        1.88       10.37     13.82 o 
  12  18   3        5.31        0.95     12.82 o 
  13  18   3        0.81        5.20     14.99 o 
  14  18   3        9.57        3.09     23.01 o 
   1  19   3       94.39       93.76     17.99 o 
   2  19   3       66.34       79.42     19.35 o 
   3  19   3      152.35      188.71     22.95 o 
   4  19   3       77.23       78.28     11.26 o 
   5  19   3      192.13      273.27     45.98 o 
   6  19   3       17.43       14.13      8.36 o 
   7  19   3       77.39       97.07     18.87 o 
   8  19   3       24.76       24.63     11.16 o 
   9  19   3       83.79       93.41     16.75 o 
  10  19   3       21.63       15.73     11.64 o 
  11  19   3       65.74       70.78     19.88 o 
  12  19   3        4.49        3.16     13.48 o 
  13  19   3       17.31        9.46     15.94 o 
  14  19   3        1.52        7.80     19.81 o 
   1  20   3      318.05      433.98     67.15 o 
   2  20   3       50.75       58.02     11.58 o 
   3  20   3       79.94       80.38     17.48 o 
   4  20   3       28.92       27.42      8.66 o 
   5  20   3       23.93       24.63     11.86 o 
   6  20   3        1.12       -6.72      7.37 o 
   7  20   3       56.65       38.88     12.14 o 
   8  20   3      139.21      112.92     18.09 o 
   9  20   3       92.12       92.48     17.24 o 
  10  20   3       45.28       48.22     15.23 o 
  11  20   3       22.85       20.73     15.67 o 
  12  20   3        0.03        2.82     14.35 o 
  13  20   3       35.25       29.33     18.61 o 
   1  21   3        9.73       -0.49      6.92 o 
   2  21   3      198.65      235.15     35.96 o 
   3  21   3       56.90       76.14     11.69 o 
   4  21   3      162.23      178.16     23.45 o 
   5  21   3        2.25       -0.50      7.73 o 
   6  21   3      107.70      101.60     21.02 o 
   7  21   3       50.95       47.59     13.18 o 
   8  21   3      153.47      145.89     23.43 o 
   9  21   3       31.12       23.15     12.53 o 
  10  21   3      335.31      350.72     65.53 o 
  11  21   3       59.76       57.89     25.92 o 
  12  21   3       61.21       41.06     22.86 o 
  13  21   3       31.07       34.05     21.69 o 
   1  22   3       82.61      131.43     17.78 o 
   2  22   3       87.27      106.84     13.99 o 
   3  22   3       14.33       15.30      8.49 o 
   4  22   3       50.72       59.91     11.23 o 
   5  22   3       37.50       40.59     11.67 o 
   6  22   3        1.99       -2.03      8.47 o 
   7  22   3        3.97        0.64     10.19 o 
   8  22   3       13.60       18.52     12.00 o 
   9  22   3       17.82       14.89     12.22 o 
  10  22   3      208.10      226.53     27.44 o 
  11  22   3        3.96        7.78     15.85 o 
  12  22   3        4.10       11.25     15.83 o 
   1  23   3      147.11      194.99     21.69 o 
   2  23   3       18.86       15.14      8.79 o 
   3  23   3       80.85       95.28     13.75 o 
   4  23   3      320.64      328.08     39.01 o 
   5  23   3      258.07      288.78     56.16 o 
   6  23   3        0.87       -0.96      8.96 o 
   7  23   3       18.40       12.90     11.68 o 
   8  23   3        5.44       13.65     11.97 o 
   9  23   3        6.35        7.35     12.69 o 
  10  23   3       72.07       68.51     18.40 o 
  11  23   3        4.30        5.79     15.30 o 
   1  24   3       32.64       32.22     10.27 o 
   2  24   3        3.09        2.16      8.17 o 
   3  24   3      476.28      530.78     64.56 o 
   4  24   3      128.30      116.47     17.39 o 
   5  24   3       20.61       19.99     10.65 o 
   6  24   3       43.60       54.39     13.77 o 
   7  24   3        8.01        5.48     11.69 o 
   8  24   3        0.48        7.66     12.07 o 
   9  24   3       25.05       20.40     13.96 o 
  10  24   3        3.54       13.97     13.58 o 
   1  25   3      102.27      114.71     15.08 o 
   2  25   3        8.57       11.08      8.85 o 
   3  25   3        1.36        0.64      8.27 o 
   4  25   3        3.69        6.17     10.32 o 
   5  25   3       23.23       22.55     11.71 o 
   6  25   3       26.67       25.09     14.45 o 
   7  25   3        1.68        3.48     11.80 o 
   8  25   3       15.42       17.68     13.63 o 
   9  25   3        0.33        0.98     12.16 o 
  10  25   3       22.60       10.66     15.99 o 
   1  26   3       38.17       16.64      9.96 o 
   2  26   3       40.10       39.53     11.51 o 
   3  26   3        4.52        8.27      9.27 o 
   4  26   3        0.40        2.71     10.30 o 
   5  26   3       26.79       24.16     12.12 o 
   6  26   3        8.97        7.69     12.49 o 
   7  26   3       20.80       15.18     13.01 o 
   8  26   3        6.93       22.96     14.01 o 
   9  26   3        9.12        7.81     15.31 o 
   1  27   3       12.29        7.71      9.85 o 
   2  27   3       23.55        9.85      9.73 o 
   3  27   3        0.45        4.61      9.18 o 
   4  27   3       10.88       12.21     11.18 o 
   5  27   3        8.13       14.50     11.69 o 
   6  27   3       15.93        7.15     12.23 o 
   7  27   3        2.48        3.69     12.35 o 
   1  28   3       31.96       26.58     11.63 o 
   2  28   3       54.41       28.44     12.27 o 
   3  28   3        0.04        0.71     10.14 o 
   4  28   3      138.31      103.50     18.39 o 
   5  28   3       45.76       29.35     13.36 o 
   6  28   3        4.23        0.08     12.08 o 
   1  29   3        6.41        8.94     11.96 o 
   2  29   3        8.30       13.78     11.48 o 
   3  29   3        0.25       -0.59     11.22 o 
   4  29   3        2.23       11.57     12.29 o 
   0   0   4      490.09      447.67     20.01 o 
   1   0   4     5792.80     5502.86     52.71 o 
   2   0   4       18.49       12.27      4.32 o 
   3   0   4     1195.08     1256.27     48.62 o 
   4   0   4     5108.09     4550.94    624.62 o 
   5   0   4     5120.59     5152.28    766.13 o 
   6   0   4      689.82      675.30    110.69 o 
   7   0   4       59.36       54.12     12.85 o 
   8   0   4      410.58      390.32     29.15 o 
   9   0   4     1234.51      910.98     60.34 o 
  10   0   4      377.78      275.16     37.76 o 
  11   0   4      676.21      669.38     81.02 o 
  12   0   4      137.99      187.94     51.22 o 
  13   0   4        0.08        7.76     13.80 o 
  14   0   4      223.00      197.38     52.96 o 
  15   0   4       32.62       60.55     21.73 o 
  16   0   4        0.08        4.70     16.26 o 
  17   0   4        4.52        6.34     18.10 o 
   0   1   4       47.31       62.19      6.40 o 
   1   1   4      589.41      505.90     11.49 o 
   2   1   4        0.56        4.70      2.44 o 
   3   1   4      158.25      121.70      6.96 o 
   4   1   4        1.17       -2.00      3.78 o 
   5   1   4      205.19      201.45     25.56 o 
   6   1   4     1599.22     1621.49    169.41 o 
   7   1   4       10.37       13.79      6.28 o 
   8   1   4      155.58      144.74     15.04 o 
   9   1   4      468.82      373.79     21.22 o 
  10   1   4       24.22       18.12      7.44 o 
  11   1   4       82.12       74.14     11.17 o 
  12   1   4       65.93       47.19     12.32 o 
  13   1   4        9.33        7.55      9.64 o 
  14   1   4       68.51       52.26     14.28 o 
  15   1   4       46.83       43.74     14.41 o 
  16   1   4        0.50      -11.39     10.39 o 
  17   1   4        6.07        1.72     12.45 o 
   0   2   4     3254.97     2893.75     56.14 o 
   1   2   4      171.52      152.23      6.95 o 
   2   2   4      541.65      467.05     58.43 o 
   3   2   4      799.13      829.12     35.41 o 
   4   2   4      104.25       98.48      8.64 o 
   5   2   4       36.16       17.89      6.03 o 
   6   2   4      543.27      523.97     64.66 o 
   7   2   4       53.71       56.22      9.73 o 
   8   2   4       15.57        9.58      7.11 o 
   9   2   4       61.18       44.72      8.69 o 
  10   2   4        2.05        2.43      5.91 o 
  11   2   4      223.73      259.22     18.89 o 
  12   2   4      357.83      323.49     50.62 o 
  13   2   4      340.27      337.87     61.27 o 
  14   2   4      224.76      234.01     38.47 o 
  15   2   4        3.87       -6.42     10.20 o 
  16   2   4        0.38        8.60     12.00 o 
  17   2   4       41.19       53.78     20.68 o 
   0   3   4     4220.12     3700.55     77.60 o 
   1   3   4        2.69        0.91      2.52 o 
   2   3   4      684.49      624.58     89.50 o 
   3   3   4      528.30      473.86     28.05 o 
   4   3   4      147.10      131.48      8.15 o 
   5   3   4       15.66       22.31      4.45 o 
   6   3   4     1445.59     1477.04    151.12 o 
   7   3   4      214.77      235.63     27.07 o 
   8   3   4       73.76       60.33      9.26 o 
   9   3   4     1539.04     1309.45     78.42 o 
  10   3   4      603.11      542.59     81.65 o 
  11   3   4        2.47        0.47      6.36 o 
  12   3   4        0.15        5.95      8.19 o 
  13   3   4      262.03      248.61     44.98 o 
  14   3   4      175.91      187.07     37.47 o 
  15   3   4      118.08      122.83     28.44 o 
  16   3   4        1.09        2.07     11.74 o 
  17   3   4       38.57       22.05     14.78 o 
   0   4   4     2197.55     2052.11     60.15 o 
   1   4   4      116.89      128.30      8.90 o 
   2   4   4      740.24      595.64     76.26 o 
   3   4   4      322.62      347.92     15.27 o 
   4   4   4     1807.34     1772.29     81.30 o 
   5   4   4       68.55       73.57      8.49 o 
   6   4   4      182.94      208.51     19.42 o 
   7   4   4     1025.25      964.48     73.53 o 
   8   4   4      208.55      179.83     17.29 o 
   9   4   4      282.26      235.89     15.91 o 
  10   4   4      599.77      520.17     49.67 o 
  11   4   4       37.49       36.64      9.17 o 
  12   4   4       66.94       59.11     15.98 o 
  13   4   4       15.47       20.23     11.05 o 
  14   4   4       61.05       54.37     14.62 o 
  15   4   4        0.00        5.26     11.24 o 
  16   4   4       43.17       30.24     14.14 o 
  17   4   4       23.95       28.13     14.60 o 
   0   5   4      875.56      889.28     25.31 o 
   1   5   4      156.53      122.01      6.53 o 
   2   5   4     2479.17     2065.80    157.28 o 
   3   5   4       83.01      110.03      7.57 o 
   4   5   4       27.19       29.79      4.08 o 
   5   5   4      226.76      254.36     19.01 o 
   6   5   4       11.25       11.44      5.12 o 
   7   5   4       36.26       29.09      7.00 o 
   8   5   4       62.46       52.57      9.95 o 
   9   5   4      399.54      385.82     28.08 o 
  10   5   4      135.73      142.17     22.72 o 
  11   5   4       69.40       35.52     11.39 o 
  12   5   4      118.99       98.51     15.57 o 
  13   5   4       43.07       33.16     14.41 o 
  14   5   4        1.26       -2.73      9.62 o 
  15   5   4       67.80       50.27     23.68 o 
  16   5   4        6.89       26.24     13.74 o 
  17   5   4       15.36       13.14     13.17 o 
   0   6   4     1236.10     1010.64     29.91 o 
   1   6   4       36.60       24.53      3.96 o 
   2   6   4      152.06       95.18      6.67 o 
   3   6   4      144.43      154.23      8.06 o 
   4   6   4       29.30       25.50      4.11 o 
   5   6   4      111.91      126.38      8.88 o 
   6   6   4      165.63      193.43     18.25 o 
   7   6   4     2826.49     2659.79    199.69 o 
   8   6   4       67.94       57.67      9.52 o 
   9   6   4      574.56      541.96     49.77 o 
  10   6   4      244.33      211.98     25.54 o 
  11   6   4      314.39      290.79     23.35 o 
  12   6   4      171.94      213.00     38.32 o 
  13   6   4      222.42      252.66     47.74 o 
  14   6   4       59.74       63.36     18.15 o 
  15   6   4        1.01        4.30     11.71 o 
  16   6   4        4.47        6.93     12.43 o 
  17   6   4       22.21       29.46     16.20 o 
   0   7   4      728.15      653.23     30.86 o 
   1   7   4        5.29       13.42      3.01 o 
   2   7   4      721.18      730.75     29.66 o 
   3   7   4      482.71      532.44     23.71 o 
   4   7   4       47.08       50.42      5.01 o 
   5   7   4     1145.50     1140.97     62.67 o 
   6   7   4      310.49      332.27     21.78 o 
   7   7   4       88.23       63.95      9.42 o 
   8   7   4      275.62      240.50     23.88 o 
   9   7   4      825.70      782.09     63.28 o 
  10   7   4       12.76        8.29      7.02 o 
  11   7   4       73.01       72.16     11.78 o 
  12   7   4        1.48        7.91      8.11 o 
  13   7   4      166.32      180.50     41.35 o 
  14   7   4       16.82       15.87     11.50 o 
  15   7   4      133.55      149.79     52.48 o 
  16   7   4        8.87        8.41     13.17 o 
  17   7   4        7.71        8.51     13.81 o 
   0   8   4      116.06      144.54     10.03 o 
   1   8   4        7.85        7.65      2.76 o 
   2   8   4      687.07      655.88     20.14 o 
   3   8   4      304.30      430.68     11.95 o 
   4   8   4      128.00      154.95      8.03 o 
   5   8   4      242.38      214.69     15.86 o 
   6   8   4      481.34      479.32     31.97 o 
   7   8   4        3.97        7.90      5.17 o 
   8   8   4      459.52      466.05     50.71 o 
   9   8   4       33.49       38.76      9.07 o 
  10   8   4      329.94      391.33     67.09 o 
  11   8   4      119.68      153.22     21.14 o 
  12   8   4       66.95       81.45     13.18 o 
  13   8   4      592.86      646.12    127.18 o 
  14   8   4      279.35      325.26     77.69 o 
  15   8   4        5.27        1.16     10.97 o 
  16   8   4      135.66      173.50     41.36 o 
  17   8   4        4.12        2.63     15.11 o 
   0   9   4     3861.44     3995.47    209.51 o 
   1   9   4      378.73      353.76     23.53 o 
   2   9   4        7.63        1.89      3.13 o 
   3   9   4     1236.20     1338.58     59.06 o 
   4   9   4       34.95       34.41      4.87 o 
   5   9   4      400.35      401.53     21.39 o 
   6   9   4       56.66       44.69      6.55 o 
   7   9   4        8.73        5.42      5.52 o 
   8   9   4       15.19       11.60      6.44 o 
   9   9   4      280.77      313.56     27.50 o 
  10   9   4      338.60      386.82     75.31 o 
  11   9   4        1.43       -0.49      6.88 o 
  12   9   4       81.53       72.26     13.14 o 
  13   9   4       91.40       96.60     23.18 o 
  14   9   4      151.55      183.98     46.86 o 
  15   9   4       42.30       30.75     14.40 o 
  16   9   4       11.25       21.15     14.61 o 
   0  10   4      203.51      192.41     12.27 o 
   1  10   4      661.92      637.25     27.29 o 
   2  10   4       81.58       93.31      6.84 o 
   3  10   4        2.64       -0.08      3.03 o 
   4  10   4      800.99      856.32     46.05 o 
   5  10   4      585.62      584.40     44.77 o 
   6  10   4      157.73      181.33     10.64 o 
   7  10   4      409.97      420.29     46.98 o 
   8  10   4      372.20      403.93     47.29 o 
   9  10   4        0.16        3.30      6.50 o 
  10  10   4       42.53       40.06      9.76 o 
  11  10   4       18.28       16.93      8.58 o 
  12  10   4      102.11      113.90     18.65 o 
  13  10   4       25.99       23.84     11.97 o 
  14  10   4      190.13      211.30     45.99 o 
  15  10   4        5.65        6.81     12.17 o 
  16  10   4        0.13       -2.98     13.21 o 
   0  11   4      388.45      411.91     49.27 o 
   1  11   4      279.71      306.84     12.49 o 
   2  11   4      374.09      378.52     16.51 o 
   3  11   4        1.29       -1.14      3.17 o 
   4  11   4      144.97      156.92     10.50 o 
   5  11   4      795.99      791.09     56.92 o 
   6  11   4      325.00      358.38     27.74 o 
   7  11   4       11.39        8.03      5.56 o 
   8  11   4      142.38      160.71     18.50 o 
   9  11   4      224.89      272.83     33.97 o 
  10  11   4        1.33        0.49      6.88 o 
  11  11   4        8.18       -2.15      6.95 o 
  12  11   4       14.19        9.76      9.10 o 
  13  11   4       70.63       65.62     15.49 o 
  14  11   4       14.55       13.28     12.66 o 
  15  11   4        0.82       -1.75     11.25 o 
  16  11   4       12.43       13.70     14.05 o 
   0  12   4       45.37       35.15     13.54 o 
   1  12   4      492.47      550.61     32.28 o 
   2  12   4      262.81      286.83     17.39 o 
   3  12   4      119.53      132.40     10.61 o 
   4  12   4      153.14      184.57     10.82 o 
   5  12   4       80.36       88.68      9.55 o 
   6  12   4      122.10      133.94     11.27 o 
   7  12   4       99.02      123.01     19.22 o 
   8  12   4      277.06      340.68     28.17 o 
   9  12   4       64.46       65.95     12.67 o 
  10  12   4       97.46      119.01     22.49 o 
  11  12   4        6.70        0.51      7.73 o 
  12  12   4        1.46       -6.65      7.86 o 
  13  12   4       42.43       35.27     13.84 o 
  14  12   4       50.64       17.60     15.03 o 
  15  12   4        7.22       -5.80     13.82 o 
  16  12   4       21.12       16.97     16.37 o 
   0  13   4      473.71      509.46     38.05 o 
   1  13   4       38.85       32.57      5.60 o 
   2  13   4      163.49      161.31     10.16 o 
   3  13   4       10.52       10.81      4.84 o 
   4  13   4        0.31        4.08      4.42 o 
   5  13   4      494.91      597.56     59.12 o 
   6  13   4        2.97        0.76      5.79 o 
   7  13   4       13.61        7.18      6.67 o 
   8  13   4      491.77      554.56     65.28 o 
   9  13   4      425.07      416.47     64.78 o 
  10  13   4       28.21       26.12     10.87 o 
  11  13   4       71.75       61.09     22.27 o 
  12  13   4      141.26      122.18     20.23 o 
  13  13   4       19.47       21.15     12.44 o 
  14  13   4       24.04        5.26     14.04 o 
  15  13   4      189.20      202.76     40.83 o 
   0  14   4     1886.82     1855.79    212.06 o 
   1  14   4        0.07        1.77      4.03 o 
   2  14   4       39.74       45.53      6.63 o 
   3  14   4        0.04        1.81      4.33 o 
   4  14   4      110.87      125.45     15.06 o 
   5  14   4      352.86      406.55     49.67 o 
   6  14   4        0.06        1.01      6.17 o 
   7  14   4       77.74       55.87     10.23 o 
   8  14   4      215.39      190.84     38.97 o 
   9  14   4      263.86      204.29     36.42 o 
  10  14   4       28.97       22.01     10.47 o 
  11  14   4       33.22       22.98     11.68 o 
  12  14   4       12.29       14.51     11.44 o 
  13  14   4       14.24       17.75     12.90 o 
  14  14   4      186.89      173.51     39.87 o 
  15  14   4        5.80       11.82     16.63 o 
   0  15   4      156.93      192.66     33.56 o 
   1  15   4       11.60        6.46      4.51 o 
   2  15   4      143.40      169.73     13.82 o 
   3  15   4      255.97      250.63     21.78 o 
   4  15   4      572.61      666.71     59.74 o 
   5  15   4      186.13      235.01     22.41 o 
   6  15   4       71.69       60.30     10.36 o 
   7  15   4       42.51       43.36     10.47 o 
   8  15   4      179.38      213.54     34.21 o 
   9  15   4      112.24       92.11     15.92 o 
  10  15   4      126.27      104.71     20.45 o 
  11  15   4       12.02        9.41      9.97 o 
  12  15   4       89.47       78.72     16.61 o 
  13  15   4       82.60       78.13     19.30 o 
  14  15   4       40.33       31.48     18.14 o 
  15  15   4       15.64        9.01     16.71 o 
   0  16   4      225.79      277.98     54.76 o 
   1  16   4      181.74      215.77     25.23 o 
   2  16   4        9.58        4.49      4.76 o 
   3  16   4      514.43      596.90     66.87 o 
   4  16   4       51.40       87.45     12.41 o 
   5  16   4      178.56      208.93     28.34 o 
   6  16   4      136.69      128.90     17.84 o 
   7  16   4       24.88       21.95      8.68 o 
   8  16   4       49.28       52.45     13.00 o 
   9  16   4        0.00        9.68      9.40 o 
  10  16   4       27.10       19.51     12.54 o 
  11  16   4       76.73       80.80     16.69 o 
  12  16   4        1.70        5.49     11.57 o 
  13  16   4       41.88       38.15     15.21 o 
  14  16   4       23.57       10.25     16.63 o 
   0  17   4     2589.90     2943.74    548.36 o 
   1  17   4       15.82        9.82      5.20 o 
   2  17   4     1960.04     2209.04    272.62 o 
   3  17   4      291.65      318.04     38.58 o 
   4  17   4      668.08      786.01     94.94 o 
   5  17   4      730.63      951.75    124.80 o 
   6  17   4       74.97       78.10     15.36 o 
   7  17   4        0.24        0.98      7.53 o 
   8  17   4      168.91      159.84     20.93 o 
   9  17   4       64.05       59.35     14.15 o 
  10  17   4        0.53        5.65      9.94 o 
  11  17   4        3.78       -1.29     10.22 o 
  12  17   4       24.08       21.87     13.21 o 
  13  17   4       18.51       29.45     14.57 o 
  14  17   4       42.46       42.64     22.94 o 
   0  18   4     2118.21     2279.61    337.79 o 
   1  18   4      345.24      393.87     43.67 o 
   2  18   4       92.26       80.29      9.60 o 
   3  18   4       12.04        8.32      5.36 o 
   4  18   4      490.95      622.74     91.09 o 
   5  18   4       98.27      103.16     18.77 o 
   6  18   4       26.82       37.14     10.46 o 
   7  18   4      111.35      123.75     15.44 o 
   8  18   4        1.06        1.11      9.40 o 
   9  18   4       10.72        5.87     10.03 o 
  10  18   4       15.21       16.71     11.03 o 
  11  18   4        5.86       10.81     12.24 o 
  12  18   4        6.59       11.75     12.81 o 
  13  18   4        0.26        2.77     12.46 o 
   0  19   4      414.84      558.51     90.31 o 
   1  19   4     1179.00     1380.77    126.12 o 
   2  19   4       69.20       63.57      8.97 o 
   3  19   4      492.00      548.42     55.69 o 
   4  19   4       12.66       12.00      7.01 o 
   5  19   4        0.76        8.20      7.62 o 
   6  19   4        6.13        2.53      7.82 o 
   7  19   4       17.23        6.92      9.24 o 
   8  19   4       59.31       54.36     30.00 o 
   9  19   4       16.02       13.98     13.08 o 
  10  19   4       16.16       12.81     13.66 o 
  11  19   4       15.51       10.39     14.21 o 
  12  19   4       93.67      108.37     41.10 o 
  13  19   4        0.31       -5.89     14.11 o 
   0  20   4      505.50      541.40    131.29 o 
   1  20   4       21.39       31.33      8.91 o 
   2  20   4      171.46      189.83     24.22 o 
   3  20   4       46.19       38.32     10.42 o 
   4  20   4        0.32        0.13      6.86 o 
   5  20   4        2.44        6.66      9.59 o 
   6  20   4       73.72       79.31     15.64 o 
   7  20   4        0.17       -2.19      9.57 o 
   8  20   4        4.24        7.55     12.00 o 
   9  20   4       37.88       22.79     14.18 o 
  10  20   4        1.86        5.54     13.53 o 
  11  20   4       81.25       95.53     21.94 o 
  12  20   4        6.77        2.26     14.23 o 
   0  21   4      216.39      279.69     59.17 o 
   1  21   4       40.73       42.41     12.77 o 
   2  21   4       51.65       62.06     11.29 o 
   3  21   4       85.04      109.21     20.16 o 
   4  21   4        3.81        1.10      7.55 o 
   5  21   4        0.10       -1.05      9.17 o 
   6  21   4        8.42        3.59     10.47 o 
   7  21   4       59.79       73.70     25.66 o 
   8  21   4        0.63        0.21     12.15 o 
   9  21   4        0.00        0.18     12.23 o 
  10  21   4        3.08       -1.99     13.27 o 
  11  21   4       68.19       52.42     27.09 o 
  12  21   4        4.82        5.49     15.06 o 
   0  22   4      148.13      228.01     48.83 o 
   1  22   4        1.61       -2.81      7.60 o 
   2  22   4        8.03       10.79      8.29 o 
   3  22   4      270.66      368.92     53.25 o 
   4  22   4       15.49       18.19     10.38 o 
   5  22   4        6.52        1.00     10.38 o 
   6  22   4       76.18       80.79     17.07 o 
   7  22   4        0.01       -4.66     10.25 o 
   8  22   4       12.46       23.20     15.94 o 
   9  22   4        7.09        1.02     13.82 o 
  10  22   4       53.53       42.08     17.80 o 
  11  22   4       56.67       49.68     19.71 o 
   0  23   4      256.17      325.59     91.88 o 
   1  23   4      213.85      300.05     63.95 o 
   2  23   4        2.06        5.08      8.88 o 
   3  23   4      328.66      445.31     63.86 o 
   4  23   4        8.10        4.19     10.75 o 
   5  23   4       20.81       24.64     13.14 o 
   6  23   4       22.19       24.10     12.56 o 
   7  23   4        2.83        7.75     11.52 o 
   8  23   4       18.63       12.57     13.63 o 
   9  23   4        1.25        7.60     14.16 o 
  10  23   4       58.82       77.16     22.28 o 
   0  24   4        2.48        9.38     13.23 o 
   1  24   4        2.83        0.04      8.61 o 
   2  24   4        9.94       11.16      9.41 o 
   3  24   4        0.00       -2.11      8.65 o 
   4  24   4        0.03        2.00     11.09 o 
   5  24   4        2.15       -0.16     11.77 o 
   6  24   4       14.86       10.53     12.64 o 
   7  24   4        7.12        7.87     12.12 o 
   8  24   4       72.73       74.98     23.86 o 
   9  24   4       15.14       23.33     16.61 o 
  10  24   4        2.53        9.55     29.52 o 
   0  25   4        0.59       -6.08     11.96 o 
   1  25   4       19.89       20.74     10.58 o 
   2  25   4       38.79       35.50     11.48 o 
   3  25   4        4.66       11.92      9.35 o 
   4  25   4       19.29        4.45     12.17 o 
   5  25   4        4.91       10.99     12.77 o 
   6  25   4        3.63        0.60     12.18 o 
   7  25   4        0.49       -3.06     12.08 o 
   8  25   4        0.21       -0.32     15.63 o 
   9  25   4       63.97       44.71     23.96 o 
   0  26   4       39.20       82.22     21.06 o 
   1  26   4       23.18       42.62     12.96 o 
   2  26   4       23.53       39.58     12.42 o 
   3  26   4        1.62       -1.01      9.50 o 
   4  26   4        3.60        5.41     13.42 o 
   5  26   4       45.59       35.94     15.80 o 
   6  26   4       21.15       16.19     14.72 o 
   7  26   4        1.06        6.53     12.85 o 
   0  27   4       39.36       34.49     17.88 o 
   1  27   4        4.90       13.85     11.02 o 
   2  27   4        6.98        6.35     10.06 o 
   3  27   4        5.69        4.17     13.14 o 
   4  27   4       36.89       22.08     15.58 o 
   5  27   4       11.24       13.23     14.24 o 
   6  27   4        3.64        4.81     14.44 o 
   0  28   4        4.96        3.84     14.80 o 
   1  28   4        2.37        6.29     10.58 o 
   2  28   4        8.41       10.06     11.38 o 
   3  28   4       29.79       44.10     17.03 o 
   4  28   4        0.08       11.34     13.98 o 
   0  29   4        0.94        2.17     15.68 o 
   1   1   5      282.71      285.94      9.25 o 
   2   1   5      107.34      112.74      6.71 o 
   3   1   5      646.40      543.10     20.48 o 
   4   1   5      767.10      730.01     33.96 o 
   5   1   5       10.06        6.84      5.67 o 
   6   1   5       11.73        7.70      6.18 o 
   7   1   5      540.83      530.62     48.12 o 
   8   1   5     2426.77     2340.16    272.16 o 
   9   1   5      135.75      139.19     16.27 o 
  10   1   5       65.69       40.80     10.91 o 
  11   1   5      102.33       58.08     15.22 o 
  12   1   5      312.84      267.61     23.45 o 
  13   1   5       36.42       31.83     12.89 o 
  14   1   5       70.63       87.92     21.93 o 
  15   1   5        1.52       -9.17     10.90 o 
  16   1   5       17.89       18.07     14.30 o 
  17   1   5        3.21        4.31     18.76 o 
   1   2   5      993.71     1024.65     18.03 o 
   2   2   5     2587.31     2523.81     36.06 o 
   3   2   5     1628.28     1535.91     57.77 o 
   4   2   5     1819.24     1769.14     91.97 o 
   5   2   5       41.87       49.35      9.15 o 
   6   2   5      805.80      753.71     61.65 o 
   7   2   5       82.32      111.08     13.66 o 
   8   2   5      362.93      360.30     29.20 o 
   9   2   5     1019.78      938.69     71.87 o 
  10   2   5      321.92      261.96     18.20 o 
  11   2   5        0.12       -2.53      6.26 o 
  12   2   5      199.13      172.51     21.48 o 
  13   2   5       15.07       14.12     11.74 o 
  14   2   5       51.67       34.50     13.32 o 
  15   2   5        0.37        3.32     11.91 o 
  16   2   5       14.08        5.28     12.48 o 
  17   2   5       37.21       55.56     35.59 o 
   1   3   5       54.90       48.21      4.89 o 
   2   3   5     1186.52     1123.75     22.19 o 
   3   3   5      175.00      154.39     12.39 o 
   4   3   5      197.56      186.47     21.43 o 
   5   3   5      296.92      292.90     27.97 o 
   6   3   5       67.46       53.39     12.91 o 
   7   3   5      555.70      591.47     76.56 o 
   8   3   5     1373.95     1405.74    187.99 o 
   9   3   5        1.29       -0.28      6.04 o 
  10   3   5      202.11      158.93     15.44 o 
  11   3   5       15.21       13.94      8.40 o 
  12   3   5        0.37       -6.52      8.14 o 
  13   3   5        2.05        2.57      9.95 o 
  14   3   5        5.04        3.55     10.65 o 
  15   3   5        0.21       -4.14     10.39 o 
  16   3   5       29.04       27.98     19.17 o 
   1   4   5     2825.17     2671.14     49.34 o 
   2   4   5       81.56       80.05      6.29 o 
   3   4   5        0.05        1.23      3.47 o 
   4   4   5      136.79      153.99     13.66 o 
   5   4   5      129.01      112.66     12.08 o 
   6   4   5      760.82      770.69     86.71 o 
   7   4   5       59.41       66.84     11.35 o 
   8   4   5      344.37      335.53     25.22 o 
   9   4   5       17.91       20.38      7.81 o 
  10   4   5      788.08      702.88     48.87 o 
  11   4   5       64.30       54.03     10.76 o 
  12   4   5       67.22       41.70     13.78 o 
  13   4   5       17.54       18.37     11.19 o 
  14   4   5       24.98       20.04     12.26 o 
  15   4   5       12.19       11.50     12.75 o 
  16   4   5        9.08       12.26     13.57 o 
   1   5   5       30.56       46.67      5.08 o 
   2   5   5        9.02       16.98      4.18 o 
   3   5   5      428.38      407.18     19.97 o 
   4   5   5      524.29      510.35     30.29 o 
   5   5   5        0.08        1.09      4.98 o 
   6   5   5        2.20        0.40      5.54 o 
   7   5   5        1.08       -2.48      4.87 o 
   8   5   5      607.32      569.61     34.45 o 
   9   5   5      381.44      342.67     38.87 o 
  10   5   5       19.02       17.82      7.99 o 
  11   5   5       68.13       50.73     10.93 o 
  12   5   5      414.26      369.23     43.35 o 
  13   5   5        3.12       -4.86      9.91 o 
  14   5   5        1.36        6.74     10.68 o 
  15   5   5       85.43       78.91     21.93 o 
  16   5   5       13.12        7.77     11.96 o 
   1   6   5       66.99       73.77      6.02 o 
   2   6   5      291.28      273.00     15.08 o 
   3   6   5      528.20      539.14     19.36 o 
   4   6   5      363.12      332.98     23.81 o 
   5   6   5      784.26      724.54     47.26 o 
   6   6   5       14.68       12.57      6.21 o 
   7   6   5       28.08       24.84      7.63 o 
   8   6   5      326.34      332.30     26.20 o 
   9   6   5      777.39      697.58     81.83 o 
  10   6   5        3.47        1.26      6.62 o 
  11   6   5       68.52       37.97     10.12 o 
  12   6   5      142.53      136.29     16.06 o 
  13   6   5       27.01       29.08     22.61 o 
  14   6   5       14.58        9.42     11.02 o 
  15   6   5        0.71        1.08     12.13 o 
  16   6   5       88.19      125.33     35.71 o 
   1   7   5      394.07      368.09     11.38 o 
   2   7   5        2.03        1.40      3.57 o 
   3   7   5       29.78       34.86      6.12 o 
   4   7   5        5.28        5.51      4.57 o 
   5   7   5      367.00      366.05     34.06 o 
   6   7   5       21.26       27.44      7.52 o 
   7   7   5      933.07      947.68     81.90 o 
   8   7   5      191.86      167.04     14.96 o 
   9   7   5        9.85        8.17      7.03 o 
  10   7   5       58.21       49.75     10.96 o 
  11   7   5      305.08      287.35     41.15 o 
  12   7   5       52.86       44.62     12.09 o 
  13   7   5       17.65        9.19     10.81 o 
  14   7   5       28.62       52.02     17.99 o 
  15   7   5        0.32       -3.14     11.42 o 
  16   7   5       53.02       57.99     17.26 o 
   1   8   5       33.39       25.93      4.03 o 
   2   8   5       60.29       59.55      8.81 o 
   3   8   5       32.07       23.84      5.22 o 
   4   8   5      553.52      541.50     28.92 o 
   5   8   5      438.28      438.70     24.98 o 
   6   8   5       67.35       65.56      8.62 o 
   7   8   5        2.85        4.27      6.14 o 
   8   8   5      839.43      825.79     87.61 o 
   9   8   5      398.97      412.08     32.96 o 
  10   8   5      559.20      479.38     44.36 o 
  11   8   5      122.80      109.98     24.28 o 
  12   8   5       11.84        1.58      8.34 o 
  13   8   5      142.72      125.22     23.99 o 
  14   8   5       31.49       23.65     15.66 o 
  15   8   5       74.72       79.90     20.69 o 
  16   8   5        8.24       17.79     15.17 o 
   1   9   5       38.61       41.22      4.91 o 
   2   9   5        1.82        0.59      2.92 o 
   3   9   5      179.82      189.16     10.66 o 
   4   9   5     1461.39     1604.25     67.99 o 
   5   9   5      360.03      380.31     29.18 o 
   6   9   5      187.75      195.92     13.12 o 
   7   9   5     1201.15     1112.54     77.13 o 
   8   9   5        0.55        9.43      6.64 o 
   9   9   5       21.64       21.36      8.42 o 
  10   9   5       33.55       28.32      9.31 o 
  11   9   5       78.55       96.65     14.38 o 
  12   9   5       41.44       24.77     10.19 o 
  13   9   5       38.46       45.38     14.13 o 
  14   9   5       43.25       34.11     14.24 o 
  15   9   5        0.64        0.40     12.12 o 
  16   9   5        1.24       -3.04     13.40 o 
   1  10   5       30.85       22.28      4.18 o 
   2  10   5        2.71        2.56      3.09 o 
   3  10   5      351.41      387.32     26.03 o 
   4  10   5      632.01      693.32     44.84 o 
   5  10   5      544.63      630.03     37.62 o 
   6  10   5      642.84      625.15     48.40 o 
   7  10   5      198.07      191.48     19.58 o 
   8  10   5      167.47      191.03     27.09 o 
   9  10   5       80.82       66.49     11.58 o 
  10  10   5        0.63       -0.94      7.08 o 
  11  10   5       13.60       18.63      9.26 o 
  12  10   5      157.72      147.37     18.43 o 
  13  10   5       46.92       34.62     13.83 o 
  14  10   5       81.57      108.48     19.69 o 
  15  10   5        3.44        1.85     12.85 o 
   1  11   5       63.53       53.03      6.54 o 
   2  11   5       62.26       64.56      6.91 o 
   3  11   5      476.13      461.70     29.96 o 
   4  11   5      483.63      516.64     37.83 o 
   5  11   5      105.74      125.44     11.25 o 
   6  11   5       29.50       28.76      8.26 o 
   7  11   5      145.77      137.86     15.52 o 
   8  11   5       12.42        7.29      7.27 o 
   9  11   5       16.57       10.97      7.74 o 
  10  11   5       49.94       42.05     10.89 o 
  11  11   5       66.24       73.31     13.23 o 
  12  11   5        3.82       -0.46      8.71 o 
  13  11   5        2.00        3.06     10.47 o 
  14  11   5       23.44       17.70     15.52 o 
  15  11   5        1.43       13.62     15.77 o 
   1  12   5       78.02       62.11     10.78 o 
   2  12   5       19.03       21.27      5.38 o 
   3  12   5       38.60       29.20      6.88 o 
   4  12   5       94.53       93.76     10.35 o 
   5  12   5       39.43       29.93      8.29 o 
   6  12   5     1487.11     1509.58    119.54 o 
   7  12   5        3.77        0.05      7.06 o 
   8  12   5        8.27       -1.96      7.45 o 
   9  12   5      197.42      229.97     42.98 o 
  10  12   5      117.40      108.09     17.67 o 
  11  12   5      187.24      175.05     22.81 o 
  12  12   5        0.16        1.36      9.75 o 
  13  12   5       42.96       53.74     15.71 o 
  14  12   5       20.80       26.90     16.61 o 
  15  12   5        7.71       17.88     17.63 o 
   1  13   5      717.08      734.56     47.72 o 
   2  13   5      546.33      573.60     42.35 o 
   3  13   5       47.11       47.33      8.28 o 
   4  13   5       13.82       12.64      6.30 o 
   5  13   5       61.47       64.13     11.99 o 
   6  13   5      234.35      226.43     19.72 o 
   7  13   5       10.40       12.86      8.60 o 
   8  13   5        7.46       14.26      9.29 o 
   9  13   5       10.36        9.55      9.54 o 
  10  13   5        2.61        4.13      9.59 o 
  11  13   5       27.76       20.91     11.23 o 
  12  13   5       15.68       15.36     11.79 o 
  13  13   5       13.61       15.13     12.65 o 
  14  13   5        8.73        9.95     14.34 o 
  15  13   5        1.79       17.04     21.25 o 
   1  14   5      308.38      327.34     15.56 o 
   2  14   5      610.24      643.84     39.22 o 
   3  14   5      440.97      529.37     55.36 o 
   4  14   5       10.17       11.16      6.68 o 
   5  14   5      101.59      107.95     19.13 o 
   6  14   5      103.69      138.18     16.85 o 
   7  14   5       16.17       13.46      9.85 o 
   8  14   5      125.72      147.65     18.44 o 
   9  14   5        1.57        1.75      8.89 o 
  10  14   5        3.34        2.13      9.87 o 
  11  14   5        4.16        5.33     10.90 o 
  12  14   5      239.42      254.16     55.58 o 
  13  14   5       26.97       24.55     13.48 o 
  14  14   5       31.39       15.05     16.06 o 
   1  15   5     1475.13     1562.22    100.57 o 
   2  15   5      311.41      317.90     23.45 o 
   3  15   5        7.08        4.33      5.57 o 
   4  15   5      321.41      370.66     26.52 o 
   5  15   5      213.56      244.70     26.40 o 
   6  15   5       60.67       53.12     12.60 o 
   7  15   5      691.25      727.32    101.37 o 
   8  15   5       26.90       26.16     11.02 o 
   9  15   5       57.63       68.20     14.77 o 
  10  15   5       21.89       16.41     11.01 o 
  11  15   5       16.06       14.61     11.55 o 
  12  15   5       13.31        8.48     12.18 o 
  13  15   5      199.05      296.87     70.67 o 
  14  15   5       18.73       11.29     16.18 o 
   1  16   5        9.48        8.38      5.45 o 
   2  16   5     1043.15     1043.58     70.19 o 
   3  16   5       43.14       31.99      7.59 o 
   4  16   5      120.89      132.37     13.11 o 
   5  16   5        1.95        0.13      6.36 o 
   6  16   5       70.63       76.11     22.30 o 
   7  16   5        5.81       -2.28      8.47 o 
   8  16   5       89.37       75.84     18.67 o 
   9  16   5        0.00       -6.37      8.83 o 
  10  16   5        0.28       -2.42      9.89 o 
  11  16   5       33.19       30.92     13.48 o 
  12  16   5       21.72       22.23     13.16 o 
  13  16   5       27.38       18.34     14.32 o 
   1  17   5       30.67       17.73      6.47 o 
   2  17   5       34.59       46.86      8.77 o 
   3  17   5        0.55       -0.41      5.79 o 
   4  17   5      191.86      223.30     31.15 o 
   5  17   5       29.94       31.55     10.08 o 
   6  17   5       93.67      109.57     25.36 o 
   7  17   5        0.01       -1.56      8.82 o 
   8  17   5        4.43       10.57     10.25 o 
   9  17   5        0.13        0.25      9.64 o 
  10  17   5        0.04        0.68      9.94 o 
  11  17   5        0.70       -6.50     10.35 o 
  12  17   5        5.43        6.19     12.70 o 
  13  17   5       21.34       22.71     14.71 o 
   1  18   5        0.62        0.24      5.54 o 
   2  18   5      473.26      574.96     44.90 o 
   3  18   5       14.15       14.25      6.94 o 
   4  18   5       93.42      109.24     11.79 o 
   5  18   5        6.36        8.69      8.43 o 
   6  18   5        1.95       -1.63      8.89 o 
   7  18   5       10.90        3.61      9.49 o 
   8  18   5        4.39        5.12     10.77 o 
   9  18   5        1.14        2.69     10.58 o 
  10  18   5        0.52       -1.16     10.74 o 
  11  18   5        8.47        7.94     11.89 o 
  12  18   5        5.84        3.05     12.22 o 
   1  19   5        0.61        3.96      6.23 o 
   2  19   5      110.15      150.53     20.06 o 
   3  19   5       22.09       12.41      7.47 o 
   4  19   5        3.35        8.35      7.16 o 
   5  19   5      482.43      499.41     40.83 o 
   6  19   5        1.00       -1.81      9.13 o 
   7  19   5       47.21       19.93     11.43 o 
   8  19   5        2.55       -1.97     10.32 o 
   9  19   5        6.81        3.36     11.24 o 
  10  19   5        1.53       -2.30     11.53 o 
  11  19   5       30.59       29.50     14.45 o 
  12  19   5        0.01        0.77     15.13 o 
   1  20   5      234.56      231.58     27.15 o 
   2  20   5       61.95       43.33     11.97 o 
   3  20   5      214.55      232.37     17.73 o 
   4  20   5       54.80       57.12     14.02 o 
   5  20   5       29.67       13.42     10.79 o 
   6  20   5       80.64       66.30     27.50 o 
   7  20   5       23.21       12.70     12.91 o 
   8  20   5       14.76       10.47     13.99 o 
   9  20   5       18.22       29.17     16.81 o 
  10  20   5        8.22        9.99     14.76 o 
  11  20   5       18.27       12.92     16.71 o 
   1  21   5      196.81      224.75     31.37 o 
   2  21   5       33.21       31.32     11.19 o 
   3  21   5       10.98       12.11      9.66 o 
   4  21   5       53.38       71.32     13.99 o 
   5  21   5       26.17       22.67     12.29 o 
   6  21   5        0.60       -5.15     11.97 o 
   7  21   5       78.50       85.55     20.60 o 
   8  21   5        0.06        6.25     12.82 o 
   9  21   5        0.58       -9.04     12.36 o 
  10  21   5        7.96        7.17     15.02 o 
  11  21   5       56.88       72.85     30.88 o 
   1  22   5       34.96       61.71     12.18 o 
   2  22   5       50.55       74.38     14.53 o 
   3  22   5       24.92       19.96     10.96 o 
   4  22   5       21.41       10.43     11.78 o 
   5  22   5       11.58        8.53     11.45 o 
   6  22   5        1.57        2.93     12.67 o 
   7  22   5        9.84        0.85     13.84 o 
   8  22   5        2.69       -5.62     13.67 o 
   9  22   5        2.08       12.38     15.19 o 
  10  22   5       24.76       35.91     19.09 o 
   1  23   5      167.67      193.37     32.97 o 
   2  23   5        0.09        5.26      9.75 o 
   3  23   5      108.31      112.08     18.76 o 
   4  23   5       20.70        4.27     11.56 o 
   5  23   5        3.24       -9.44     10.51 o 
   6  23   5        0.65        1.52     13.01 o 
   7  23   5        0.14       -1.46     14.05 o 
   8  23   5       15.54       28.68     17.71 o 
   9  23   5        0.08       -1.07     14.76 o 
   1  24   5       40.27       50.09     14.11 o 
   2  24   5       21.30       21.73     12.24 o 
   3  24   5       13.41       14.38     11.51 o 
   4  24   5       19.46       15.41     12.81 o 
   5  24   5        5.96       16.21     12.51 o 
   6  24   5        1.21        1.82     13.92 o 
   7  24   5       19.31       17.05     16.53 o 
   8  24   5        2.96       -2.22     15.10 o 
   1  25   5       82.94       87.61     16.84 o 
   2  25   5       51.39       72.43     19.15 o 
   3  25   5       25.89       14.76     12.45 o 
   4  25   5       15.85       14.67     13.93 o 
   5  25   5        0.06       -7.85     12.60 o 
   6  25   5        0.88      -16.62     13.92 o 
   7  25   5        4.87        4.37     15.31 o 
   1  26   5        0.61       -3.54     11.78 o 
   2  26   5       39.17       38.98     14.27 o 
   3  26   5        3.19       -4.23     12.73 o 
   4  26   5       15.49       16.63     14.69 o 
   5  26   5        2.89       -3.36     13.54 o 
   6  26   5        4.52       -3.13     18.04 o 
   1  27   5       24.49       23.10     14.09 o 
   2  27   5        0.90        3.05     13.07 o 
   3  27   5        7.26        6.52     14.83 o 
   4  27   5       12.44       13.22     16.74 o 
   0   0   6        0.03        2.60      7.06 o 
   1   0   6     1552.36     1545.03     40.49 o 
   2   0   6       18.60       10.85      8.59 o 
   3   0   6       22.91       22.20     10.11 o 
   4   0   6       11.89       17.36      9.50 o 
   5   0   6      128.81      137.96     20.15 o 
   6   0   6      246.41      235.06     49.48 o 
   7   0   6     1127.79     1111.91    174.93 o 
   8   0   6     1045.12     1056.32    189.25 o 
   9   0   6       13.66        5.83     12.85 o 
  10   0   6      146.72      121.55     24.81 o 
  11   0   6      733.26      579.79     57.73 o 
  12   0   6      131.86       68.04     21.01 o 
  13   0   6       52.05       10.58     16.54 o 
  14   0   6        1.78        4.96     16.26 o 
  15   0   6      167.35      221.10     59.90 o 
  16   0   6        0.32        2.77     19.27 o 
   0   1   6     1132.61     1113.59     27.40 o 
   1   1   6       48.40       43.02      6.84 o 
   2   1   6     1342.92     1320.94     29.76 o 
   3   1   6       31.81       37.72     11.67 o 
   4   1   6       32.82       24.62      7.66 o 
   5   1   6      505.82      482.41     25.69 o 
   6   1   6        8.60        5.71      6.33 o 
   7   1   6       64.07       69.39     12.01 o 
   8   1   6       29.92       25.44      9.76 o 
   9   1   6      825.63      831.20     66.41 o 
  10   1   6      512.00      495.39     28.98 o 
  11   1   6       29.40       21.24     10.60 o 
  12   1   6       15.22       24.45     11.71 o 
  13   1   6       22.28        8.36     11.09 o 
  14   1   6       14.20       14.29     12.84 o 
  15   1   6       19.29       12.92     13.81 o 
  16   1   6      112.90      204.29     38.33 o 
   0   2   6      346.28      352.63     16.20 o 
   1   2   6       17.43       23.45      5.56 o 
   2   2   6       94.91       68.64      8.84 o 
   3   2   6       23.88       14.79      6.55 o 
   4   2   6       27.71       27.99      7.83 o 
   5   2   6        5.17        3.33      6.35 o 
   6   2   6       73.76       66.32     11.52 o 
   7   2   6      854.42      862.71     43.36 o 
   8   2   6      152.61      163.78     20.17 o 
   9   2   6      119.03      112.80     17.17 o 
  10   2   6       10.52       12.38      9.53 o 
  11   2   6        0.98       -5.77      7.41 o 
  12   2   6       64.66       42.57     13.50 o 
  13   2   6       12.62        8.06     11.27 o 
  14   2   6       27.52       23.45     13.45 o 
  15   2   6        0.04        5.97     13.35 o 
  16   2   6        0.40       -2.60     25.18 o 
   0   3   6      998.41     1009.04     26.57 o 
   1   3   6       31.77       36.51      6.47 o 
   2   3   6      399.31      383.22     15.44 o 
   3   3   6       17.83       14.31      6.69 o 
   4   3   6       89.85       80.38     11.38 o 
   5   3   6     1592.70     1534.40    115.03 o 
   6   3   6        0.27       -0.25      6.26 o 
   7   3   6        6.47        7.44      7.78 o 
   8   3   6      556.03      565.05     54.13 o 
   9   3   6        7.79       10.29      8.86 o 
  10   3   6       13.25        8.97      8.13 o 
  11   3   6       19.70       12.61      8.49 o 
  12   3   6       17.45        9.41      9.23 o 
  13   3   6        0.18       -4.09     10.09 o 
  14   3   6        2.33       -4.55     11.44 o 
  15   3   6       40.10       30.40     18.29 o 
   0   4   6      329.75      303.71     15.62 o 
   1   4   6      975.26      905.57     25.39 o 
   2   4   6        5.98        7.61      4.81 o 
   3   4   6      419.41      359.58     45.18 o 
   4   4   6      175.66      158.38     14.44 o 
   5   4   6      894.05      875.71     44.36 o 
   6   4   6      215.72      233.22     21.28 o 
   7   4   6       54.06       59.44     14.30 o 
   8   4   6      221.11      250.45     34.71 o 
   9   4   6      158.18      148.74     19.74 o 
  10   4   6       50.23       35.82     10.37 o 
  11   4   6       49.41       20.31      9.49 o 
  12   4   6        5.81        8.08      9.33 o 
  13   4   6       56.91       50.08     15.33 o 
  14   4   6        0.25        9.77     12.67 o 
  15   4   6      154.86      180.10     30.07 o 
   0   5   6      461.89      501.63     22.30 o 
   1   5   6      124.92      131.56      9.06 o 
   2   5   6      173.94      171.81     11.47 o 
   3   5   6      394.64      339.64     62.72 o 
   4   5   6      134.24      126.33     13.41 o 
   5   5   6       48.93       41.68      9.53 o 
   6   5   6        8.54       12.82      7.40 o 
   7   5   6      131.69      123.18     21.18 o 
   8   5   6      121.06      113.81     13.83 o 
   9   5   6      419.45      402.75     33.71 o 
  10   5   6      186.01      190.23     17.84 o 
  11   5   6      203.02      178.09     18.24 o 
  12   5   6        7.45       10.66      8.73 o 
  13   5   6        1.31        8.49     11.62 o 
  14   5   6        8.30       -1.94     11.21 o 
  15   5   6        0.63        4.30     13.38 o 
   0   6   6     1218.72     1139.60     40.35 o 
   1   6   6       45.19       40.64      6.19 o 
   2   6   6      125.77      104.52      9.67 o 
   3   6   6       72.19       45.02     22.34 o 
   4   6   6       73.68       83.44     11.57 o 
   5   6   6      605.52      594.92     48.87 o 
   6   6   6      293.53      280.48     20.06 o 
   7   6   6      130.29      129.58     17.21 o 
   8   6   6       62.44       61.08     11.29 o 
   9   6   6       34.79       28.51      9.54 o 
  10   6   6       34.58       40.12     10.81 o 
  11   6   6       36.16       28.66     11.68 o 
  12   6   6        4.45       -2.74      8.09 o 
  13   6   6       89.52       47.24     14.78 o 
  14   6   6        0.00       -1.61     11.45 o 
  15   6   6       13.80        8.35     14.10 o 
   0   7   6       34.54       22.70      6.96 o 
   1   7   6       14.23       29.23      5.91 o 
   2   7   6      309.82      317.63     14.77 o 
   3   7   6      131.54       86.02     31.68 o 
   4   7   6      241.70      244.66     19.30 o 
   5   7   6       35.01       36.47      8.52 o 
   6   7   6       23.68       24.12      8.14 o 
   7   7   6       64.77       64.84     11.08 o 
   8   7   6      693.28      701.06     52.82 o 
   9   7   6        1.67        2.51      7.16 o 
  10   7   6       92.75       83.01     13.44 o 
  11   7   6       68.38       73.34     13.70 o 
  12   7   6      126.05      113.13     18.17 o 
  13   7   6       94.30       91.71     18.53 o 
  14   7   6       58.29       49.90     17.92 o 
  15   7   6        6.35        3.10     13.01 o 
   0   8   6       20.68       10.73      6.24 o 
   1   8   6      184.61      170.80     10.53 o 
   2   8   6        0.03       -1.26      4.00 o 
   3   8   6       81.59       59.32     15.68 o 
   4   8   6      250.48      228.15     17.81 o 
   5   8   6        3.05        1.08      5.75 o 
   6   8   6      888.45      987.92     52.22 o 
   7   8   6       12.73        9.70      7.44 o 
   8   8   6       13.82        3.19      7.20 o 
   9   8   6      257.38      223.80     30.80 o 
  10   8   6       41.58       48.27     11.70 o 
  11   8   6        0.85        1.03      8.39 o 
  12   8   6       29.67       30.91     11.22 o 
  13   8   6      106.01       74.98     21.77 o 
  14   8   6        1.70        3.15     11.64 o 
  15   8   6        0.01        4.51     13.33 o 
   0   9   6       10.18        6.83      5.90 o 
   1   9   6      564.11      561.12     19.73 o 
   2   9   6      472.13      441.34     15.10 o 
   3   9   6      150.88      155.39     20.90 o 
   4   9   6       84.34       85.13     10.00 o 
   5   9   6       13.26       14.22      6.50 o 
   6   9   6       10.91       11.66      6.57 o 
   7   9   6      479.44      461.59     33.80 o 
   8   9   6      613.37      588.67     34.56 o 
   9   9   6       66.12       31.95      9.97 o 
  10   9   6       96.47      113.74     23.79 o 
  11   9   6        0.25       -3.22      8.61 o 
  12   9   6       19.26       18.48     11.03 o 
  13   9   6       54.11       49.82     23.93 o 
  14   9   6       17.34       21.48     16.91 o 
  15   9   6        3.38        8.71     17.20 o 
   0  10   6      389.90      439.68     21.80 o 
   1  10   6      140.48      111.53      8.43 o 
   2  10   6      411.46      375.96     17.19 o 
   3  10   6      484.82      451.14     21.69 o 
   4  10   6      155.98      166.82     13.00 o 
   5  10   6       18.11       28.82      7.58 o 
   6  10   6        0.50        3.35      6.64 o 
   7  10   6      145.30      130.15     14.70 o 
   8  10   6       81.19       74.44     12.77 o 
   9  10   6       12.02        5.35      7.90 o 
  10  10   6       47.01       35.01     11.03 o 
  11  10   6       79.41       77.42     14.41 o 
  12  10   6       77.70       78.05     17.70 o 
  13  10   6       26.88       12.11     11.75 o 
  14  10   6        6.01        7.63     13.75 o 
   0  11   6     1319.75     1371.18    117.95 o 
   1  11   6       57.64       61.27      8.29 o 
   2  11   6      185.33      198.93     15.21 o 
   3  11   6      277.87      245.36     16.71 o 
   4  11   6       22.83       26.37      8.23 o 
   5  11   6      272.03      290.64     18.67 o 
   6  11   6       28.57       12.23      8.77 o 
   7  11   6      201.28      203.98     21.18 o 
   8  11   6       75.16       52.35     13.06 o 
   9  11   6        4.17        5.66      9.29 o 
  10  11   6       70.26       70.64     15.66 o 
  11  11   6      164.07      171.28     26.06 o 
  12  11   6        8.69        3.94     11.33 o 
  13  11   6        2.05       -1.19     11.04 o 
  14  11   6       12.80       11.05     15.33 o 
   0  12   6       39.31       27.89     10.71 o 
   1  12   6      293.29      339.22     23.43 o 
   2  12   6      215.17      183.61     20.73 o 
   3  12   6       92.03      100.36     11.43 o 
   4  12   6      104.31       92.15     12.55 o 
   5  12   6      349.81      398.60     29.53 o 
   6  12   6      351.11      342.82     29.95 o 
   7  12   6       25.49       15.40      9.91 o 
   8  12   6        8.09       12.27     10.19 o 
   9  12   6      107.46      113.47     17.88 o 
  10  12   6       20.59       31.62     12.61 o 
  11  12   6       34.47       36.72     13.84 o 
  12  12   6        8.28        1.27     11.57 o 
  13  12   6       52.93       67.05     16.94 o 
  14  12   6       94.15      102.51     25.17 o 
   0  13   6       51.73       39.51     11.62 o 
   1  13   6       24.50       18.03      6.51 o 
   2  13   6      297.28      248.82     40.06 o 
   3  13   6        4.78        4.04      6.34 o 
   4  13   6      911.88      952.41     79.96 o 
   5  13   6      211.57      224.44     23.57 o 
   6  13   6       31.08       22.80     10.37 o 
   7  13   6       21.33       15.93      9.40 o 
   8  13   6       85.38      105.57     17.34 o 
   9  13   6        3.18       -0.03      9.53 o 
  10  13   6       51.01       50.92     14.74 o 
  11  13   6       41.02       51.33     15.30 o 
  12  13   6        7.72       10.79     12.07 o 
  13  13   6        6.01        9.91     12.54 o 
   0  14   6      238.98      260.06     31.40 o 
   1  14   6        0.00        0.39      5.38 o 
   2  14   6      150.85      133.47     11.86 o 
   3  14   6       20.89       14.78      7.11 o 
   4  14   6       22.88       15.29      8.17 o 
   5  14   6       17.18       15.56      8.29 o 
   6  14   6       64.68       55.66     14.81 o 
   7  14   6       68.57       70.87     14.71 o 
   8  14   6       17.98       13.10     10.58 o 
   9  14   6        0.25       -0.05      9.19 o 
  10  14   6        0.29        1.39     10.04 o 
  11  14   6      113.03       86.85     24.31 o 
  12  14   6       13.00        6.80     12.50 o 
  13  14   6        2.82        0.20     12.68 o 
   0  15   6      676.83      768.43    104.59 o 
   1  15   6       38.14       46.75      8.59 o 
   2  15   6      108.48      112.13     11.65 o 
   3  15   6        3.83       -1.11      6.28 o 
   4  15   6       60.43       85.10     12.96 o 
   5  15   6       27.58       34.93     11.73 o 
   6  15   6       46.76       37.65     11.57 o 
   7  15   6       33.08       42.67     12.97 o 
   8  15   6      133.54      139.02     18.99 o 
   9  15   6       13.34       10.44     11.53 o 
  10  15   6        0.00        6.54     11.57 o 
  11  15   6       15.38        9.89     12.32 o 
  12  15   6       35.06       11.21     12.85 o 
  13  15   6       67.93       45.58     16.85 o 
   0  16   6       20.61       14.26     10.37 o 
   1  16   6      280.38      289.73     46.85 o 
   2  16   6        1.69        1.19      6.20 o 
   3  16   6      218.99      254.77     26.72 o 
   4  16   6       45.59       37.92      9.13 o 
   5  16   6       31.86       26.54     11.51 o 
   6  16   6       82.44       63.49     14.00 o 
   7  16   6      133.62      149.78     26.70 o 
   8  16   6        4.75        6.66     10.90 o 
   9  16   6       35.88       34.10     13.15 o 
  10  16   6        2.04        4.82     11.69 o 
  11  16   6       13.52       15.28     12.87 o 
  12  16   6       54.01       45.63     16.90 o 
   0  17   6      375.79      466.77     93.44 o 
   1  17   6       28.77       28.51      8.13 o 
   2  17   6       84.39       84.80     11.25 o 
   3  17   6      142.40      133.45     18.64 o 
   4  17   6       28.08       38.14      9.48 o 
   5  17   6       37.75       25.95     11.53 o 
   6  17   6        1.40        3.07      9.91 o 
   7  17   6        4.59        1.73      9.78 o 
   8  17   6       28.97       41.38     13.31 o 
   9  17   6        6.47       11.99     11.75 o 
  10  17   6       10.75       26.56     13.98 o 
  11  17   6        0.93        4.69     12.32 o 
  12  17   6        7.53        7.53     13.48 o 
   0  18   6      537.70      531.38     63.04 o 
   1  18   6        1.50        2.74      6.80 o 
   2  18   6       74.42       74.83     10.96 o 
   3  18   6      117.36      139.55     14.91 o 
   4  18   6        2.75       -1.63      7.29 o 
   5  18   6      126.96      113.60     15.93 o 
   6  18   6       14.28       19.81     11.81 o 
   7  18   6       61.47       57.86     15.73 o 
   8  18   6        4.89       -4.25     10.15 o 
   9  18   6        7.17        9.90     11.80 o 
  10  18   6       31.73       31.75     14.95 o 
  11  18   6       33.21       46.04     16.68 o 
   0  19   6        1.62        3.62     11.51 o 
   1  19   6       13.15       17.66      9.01 o 
   2  19   6       15.28       12.27      8.00 o 
   3  19   6       32.03       47.82     10.87 o 
   4  19   6        6.06        9.81      8.57 o 
   5  19   6       63.80       63.27     13.33 o 
   6  19   6        2.28        3.90     10.55 o 
   7  19   6        0.20        4.87     11.44 o 
   8  19   6       54.27       67.67     17.24 o 
   9  19   6        0.29       -1.31     11.39 o 
  10  19   6      100.73      136.26     38.83 o 
  11  19   6        6.32       15.83     14.71 o 
   0  20   6       69.66       73.57     17.85 o 
   1  20   6        7.56        6.12      8.72 o 
   2  20   6        6.71        4.34      7.69 o 
   3  20   6      114.30      138.27     15.61 o 
   4  20   6       63.42       57.65     13.13 o 
   5  20   6       25.66       31.87     11.48 o 
   6  20   6        9.55       16.19     12.71 o 
   7  20   6        1.38        3.11     11.28 o 
   8  20   6       21.88        9.63     13.17 o 
   9  20   6        3.64        7.59     13.23 o 
  10  20   6       13.67       18.53     17.80 o 
   0  21   6       45.62       44.83     20.50 o 
   1  21   6       94.88      150.01     20.67 o 
   2  21   6       95.01      106.77     16.40 o 
   3  21   6        1.85        1.64     10.46 o 
   4  21   6       97.69      146.61     26.98 o 
   5  21   6        0.43        0.97     12.80 o 
   6  21   6      115.93      161.89     34.68 o 
   7  21   6        4.90       -4.72     13.92 o 
   8  21   6        4.25        4.31     14.36 o 
   9  21   6        2.61        6.02     16.37 o 
   0  22   6      479.84      647.98    174.50 o 
   1  22   6       97.84      128.55     20.47 o 
   2  22   6       52.69       60.53     14.39 o 
   3  22   6       13.94       18.24     13.09 o 
   4  22   6        0.12      -11.29     12.53 o 
   5  22   6        9.68        6.75     14.85 o 
   6  22   6        2.17        4.89     14.30 o 
   7  22   6        0.02        9.76     15.85 o 
   8  22   6       26.71       28.36     18.71 o 
   0  23   6       10.60       26.10     20.84 o 
   1  23   6       49.73       48.23     16.08 o 
   2  23   6       33.70       50.08     14.69 o 
   3  23   6       79.31       88.99     22.93 o 
   4  23   6        7.13       -1.24     13.46 o 
   5  23   6       19.34       16.67     16.81 o 
   6  23   6        2.01       10.32     15.85 o 
   7  23   6        0.00       -7.38     14.71 o 
   0  24   6        0.03       29.23     21.38 o 
   1  24   6       20.26       11.31     14.80 o 
   2  24   6        0.00        2.66     13.00 o 
   3  24   6       14.34       16.72     15.73 o 
   4  24   6        1.00       -5.93     14.27 o 
   5  24   6        7.61        2.79     14.11 o 
   6  24   6       12.05       37.24     19.08 o 
   0  25   6       26.33       41.70     25.08 o 
   1  25   6       83.85       99.40     24.43 o 
   2  25   6       21.91       30.60     16.63 o 
   3  25   6       17.41       16.62     17.22 o 
   4  25   6        4.39       -0.34     16.01 o 
   0  26   6        1.24        8.55     22.40 o 
   1  26   6        4.39       17.91     15.98 o 
   2  26   6       51.09       52.45     19.67 o 
   1   1   7        0.00        1.91      5.74 o 
   2   1   7        1.75       -2.20      4.70 o 
   3   1   7      201.62      177.82     15.69 o 
   4   1   7       41.73       45.25     10.29 o 
   5   1   7       87.39       69.80     12.62 o 
   6   1   7       47.65       47.87     11.82 o 
   7   1   7     1002.47     1035.34    105.26 o 
   8   1   7     1081.20     1135.20    105.63 o 
   9   1   7       15.08        2.10      9.24 o 
  10   1   7       27.94       21.44     11.20 o 
  11   1   7       40.89       30.24     13.41 o 
  12   1   7       40.72       25.81     13.11 o 
  13   1   7       16.91        7.10     11.78 o 
  14   1   7        3.11       -1.59     12.08 o 
   1   2   7       44.99       58.44     11.07 o 
   2   2   7      350.86      320.85     17.85 o 
   3   2   7      320.75      338.39     19.71 o 
   4   2   7        0.27       -1.93      6.45 o 
   5   2   7       71.63       69.63     12.48 o 
   6   2   7      621.47      602.42     41.10 o 
   7   2   7      392.45      426.98     25.43 o 
   8   2   7        1.09        5.76      9.31 o 
   9   2   7      470.18      439.64     40.35 o 
  10   2   7      113.95      116.21     18.10 o 
  11   2   7        0.90       -2.08      8.32 o 
  12   2   7       31.55       16.79     10.93 o 
  13   2   7        0.36       -2.57     11.44 o 
  14   2   7       12.76       10.59     13.31 o 
   1   3   7       80.19       72.15     12.07 o 
   2   3   7      363.62      335.05     18.00 o 
   3   3   7       89.32       84.51     10.84 o 
   4   3   7      400.80      433.85     25.06 o 
   5   3   7      261.74      296.73     20.90 o 
   6   3   7      107.33      126.54     16.08 o 
   7   3   7       44.39       52.76     12.83 o 
   8   3   7       53.01       44.00     12.77 o 
   9   3   7       34.97       34.09     11.89 o 
  10   3   7      253.70      234.42     23.10 o 
  11   3   7       15.26       10.91      9.43 o 
  12   3   7        2.58       -0.15      9.35 o 
  13   3   7       18.23       15.48     12.45 o 
  14   3   7       36.79       20.96     14.17 o 
   1   4   7       63.87       49.71     10.26 o 
   2   4   7      228.57      197.18     15.12 o 
   3   4   7      115.94      113.80     12.37 o 
   4   4   7      240.45      248.97     18.77 o 
   5   4   7      512.82      539.99     46.49 o 
   6   4   7     1293.33     1361.78     45.33 o 
   7   4   7      160.50      186.32     19.12 o 
   8   4   7      258.93      264.77     30.70 o 
   9   4   7       31.50       27.45     11.92 o 
  10   4   7       13.94       17.86      9.59 o 
  11   4   7        7.63        1.75      8.89 o 
  12   4   7       17.10        9.86     10.39 o 
  13   4   7       14.38        6.76     12.00 o 
  14   4   7       20.60       19.92     14.42 o 
   1   5   7       61.35       73.51     11.94 o 
   2   5   7       53.87       55.44      9.85 o 
   3   5   7       60.18       55.20      9.13 o 
   4   5   7      563.36      603.64     26.79 o 
   5   5   7      838.04      798.43     59.39 o 
   6   5   7       10.18       12.74      8.83 o 
   7   5   7      262.79      294.38     33.46 o 
   8   5   7      677.70      743.96     74.56 o 
   9   5   7       92.35      115.07     15.67 o 
  10   5   7        7.45       10.03      9.16 o 
  11   5   7        9.48        7.12      9.43 o 
  12   5   7       27.55       13.85     10.62 o 
  13   5   7        0.23       -1.94     11.44 o 
  14   5   7        0.23        7.78     12.96 o 
   1   6   7      119.24      104.94     13.84 o 
   2   6   7      597.63      584.62     23.32 o 
   3   6   7      650.20      585.35     21.68 o 
   4   6   7      575.17      399.31    126.32 o 
   5   6   7      347.59      357.85     22.35 o 
   6   6   7      830.34      845.39     67.92 o 
   7   6   7      166.36      184.22     19.57 o 
   8   6   7        0.00        0.62      9.23 o 
   9   6   7      415.66      450.17     26.87 o 
  10   6   7      121.50      128.36     17.05 o 
  11   6   7        0.25        3.63      9.52 o 
  12   6   7      176.47      168.10     19.81 o 
  13   6   7       22.55       24.23     13.74 o 
  14   6   7        0.03        1.70     13.23 o 
   1   7   7       10.80        8.83      7.28 o 
   2   7   7        3.55       -2.74      5.63 o 
   3   7   7      915.27      852.37     33.24 o 
   4   7   7        2.37       -2.07      6.60 o 
   5   7   7       68.34       69.86     12.87 o 
   6   7   7      274.99      278.18     20.28 o 
   7   7   7      345.31      371.72     31.93 o 
   8   7   7        0.84        2.07      7.99 o 
   9   7   7      106.36       95.69     14.73 o 
  10   7   7        0.88        0.55      9.33 o 
  11   7   7       23.95       26.65     11.16 o 
  12   7   7       14.13       17.64     11.15 o 
  13   7   7       71.99       63.51     17.49 o 
  14   7   7       16.76       29.84     15.47 o 
   1   8   7      738.54      728.19     32.83 o 
   2   8   7       28.55       19.00      7.38 o 
   3   8   7        3.40        6.64      5.85 o 
   4   8   7       60.58       62.56     10.80 o 
   5   8   7        0.02       -2.12      6.56 o 
   6   8   7        0.99        2.44      7.48 o 
   7   8   7       91.41       70.97     12.50 o 
   8   8   7        1.72        6.61      8.53 o 
   9   8   7        6.50        0.97      8.24 o 
  10   8   7        0.70       -4.58      8.11 o 
  11   8   7       17.98       21.40     12.63 o 
  12   8   7       77.01      106.84     16.97 o 
  13   8   7        0.76        7.78     12.28 o 
  14   8   7        0.13      -10.96     13.67 o 
   1   9   7        6.56        8.86      5.72 o 
   2   9   7      435.91      463.46     23.55 o 
   3   9   7       64.67       73.43      8.94 o 
   4   9   7       78.39       72.80     10.76 o 
   5   9   7      274.25      305.14     18.04 o 
   6   9   7        9.79       12.53      8.38 o 
   7   9   7        1.04        3.12      7.93 o 
   8   9   7        4.88        2.98      8.39 o 
   9   9   7       26.19       28.87     10.85 o 
  10   9   7       62.11       54.12     13.17 o 
  11   9   7        8.97       11.10     10.29 o 
  12   9   7       66.24       84.20     20.59 o 
  13   9   7       24.53       17.18     14.06 o 
   1  10   7        3.97        1.88      6.39 o 
   2  10   7       93.31      111.46     15.05 o 
   3  10   7      116.02      138.76     13.29 o 
   4  10   7      154.75      136.75     15.05 o 
   5  10   7      216.76      237.95     18.46 o 
   6  10   7       14.81        8.19      8.72 o 
   7  10   7       34.79       39.25     12.14 o 
   8  10   7      139.86      173.57     28.19 o 
   9  10   7        8.01        6.95      9.74 o 
  10  10   7        3.78        0.28     10.32 o 
  11  10   7        1.36        3.77     11.75 o 
  12  10   7        4.84       11.63     12.99 o 
  13  10   7        2.54        2.91     15.12 o 
   1  11   7      844.67      929.68     58.50 o 
   2  11   7      320.79      317.86     23.71 o 
   3  11   7        1.82        0.08      5.96 o 
   4  11   7      576.87      550.74     43.01 o 
   5  11   7        2.00        3.33      7.66 o 
   6  11   7       69.08       61.34     13.99 o 
   7  11   7        3.43       -0.74      9.10 o 
   8  11   7       34.12       32.71     12.46 o 
   9  11   7       68.71       92.55     17.29 o 
  10  11   7       73.86       89.31     17.86 o 
  11  11   7       12.80       11.91     12.40 o 
  12  11   7        7.05       11.45     12.78 o 
  13  11   7       16.28       15.89     14.10 o 
   1  12   7       32.75       14.63      8.19 o 
   2  12   7      115.90      132.54     15.16 o 
   3  12   7       15.82        8.39      6.55 o 
   4  12   7       27.72       28.83      8.79 o 
   5  12   7       20.76       20.22      8.82 o 
   6  12   7       33.72       30.64     11.90 o 
   7  12   7       92.57       84.79     16.47 o 
   8  12   7        5.99       17.32     11.37 o 
   9  12   7       71.41       71.84     16.69 o 
  10  12   7       23.30       34.64     13.79 o 
  11  12   7        2.20        0.28     11.65 o 
  12  12   7       29.32       42.12     16.06 o 
   1  13   7      166.95      159.72     16.30 o 
   2  13   7       18.96       14.64      7.96 o 
   3  13   7       20.19       18.11      7.64 o 
   4  13   7        0.08       -0.27      6.98 o 
   5  13   7       19.73       23.97     10.47 o 
   6  13   7      122.84      121.59     18.01 o 
   7  13   7       10.72       10.12     10.88 o 
   8  13   7        1.05       -0.20      9.97 o 
   9  13   7       12.21       29.09     12.77 o 
  10  13   7        2.15        6.07     11.83 o 
  11  13   7       95.49      133.68     21.88 o 
  12  13   7       12.21        3.78     13.25 o 
   1  14   7       13.19        9.13      8.00 o 
   2  14   7        1.54        2.92      7.67 o 
   3  14   7       24.82       12.90      8.84 o 
   4  14   7      101.04      119.49     14.00 o 
   5  14   7        0.96        8.97      9.55 o 
   6  14   7       19.91       21.80     11.25 o 
   7  14   7        3.86       12.34     10.29 o 
   8  14   7        9.28       18.25     12.46 o 
   9  14   7       18.24       22.37     13.08 o 
  10  14   7        5.77       14.15     13.17 o 
  11  14   7       26.23       18.19     13.88 o 
  12  14   7       48.89       54.77     17.52 o 
   1  15   7       51.63       55.91     11.65 o 
   2  15   7        4.35        7.43      8.24 o 
   3  15   7        3.38       -5.62      7.22 o 
   4  15   7       61.87       70.78     12.04 o 
   5  15   7       11.42       -1.94      9.07 o 
   6  15   7       44.99       31.83     12.45 o 
   7  15   7        0.08       -2.40      9.86 o 
   8  15   7        6.51        5.11     10.87 o 
   9  15   7        3.62        6.10     12.01 o 
  10  15   7        9.02        6.37     12.31 o 
  11  15   7       47.92       44.23     17.54 o 
   1  16   7       22.03       21.48      9.98 o 
   2  16   7        0.85       -0.31      8.21 o 
   3  16   7        3.63        6.75      8.85 o 
   4  16   7       34.29       29.07     10.02 o 
   5  16   7        2.76        4.38      8.96 o 
   6  16   7       58.46       45.90     14.28 o 
   7  16   7        4.57        5.97     11.25 o 
   8  16   7       59.01       51.86     15.88 o 
   9  16   7        0.74       -2.08     11.56 o 
  10  16   7        0.38       -3.31     12.22 o 
  11  16   7       21.61       27.33     15.29 o 
   1  17   7      202.73      212.09     19.52 o 
   2  17   7       21.68       27.97     11.28 o 
   3  17   7        9.37       14.53      9.63 o 
   4  17   7       25.46       25.74      9.79 o 
   5  17   7        5.87        9.14      9.71 o 
   6  17   7      110.96      100.19     18.19 o 
   7  17   7       14.69        8.79     11.70 o 
   8  17   7        0.17       -5.06     11.25 o 
   9  17   7        0.02       -2.51     12.22 o 
  10  17   7        0.04        2.40     12.90 o 
   1  18   7        1.85        3.01      8.84 o 
   2  18   7       47.82       35.06     11.62 o 
   3  18   7        3.15        8.92      9.69 o 
   4  18   7        0.31       -1.47      9.43 o 
   5  18   7       47.16       45.17     12.87 o 
   6  18   7       53.61       56.48     13.93 o 
   7  18   7        2.29       15.15     13.08 o 
   8  18   7       42.57       54.34     16.82 o 
   9  18   7       10.13       -0.05     12.52 o 
   1  19   7       64.56       90.05     17.60 o 
   2  19   7       17.53       27.32     11.35 o 
   3  19   7       12.94        5.63      9.69 o 
   4  19   7        9.26       11.68     11.85 o 
   5  19   7        6.09        6.77     10.51 o 
   6  19   7        0.14        0.87      9.97 o 
   7  19   7        1.04        3.67     11.57 o 
   8  19   7       18.20       38.69     15.92 o 
   9  19   7        8.46       26.76     15.01 o 
   1  20   7       19.60       19.16     11.42 o 
   2  20   7        0.08        2.55     10.30 o 
   3  20   7        0.67        3.73      9.78 o 
   4  20   7        0.37       -3.46     10.96 o 
   5  20   7        8.72        5.99     10.60 o 
   6  20   7        0.80        1.97     10.50 o 
   7  20   7        0.26       -2.74     10.89 o 
   8  20   7        5.25       10.43     14.45 o 
   1  21   7       10.81       13.64     10.83 o 
   2  21   7        2.02        0.43     10.44 o 
   3  21   7       32.01       42.67     13.36 o 
   4  21   7        9.75        7.99     11.71 o 
   5  21   7        0.63       -2.38     11.01 o 
   6  21   7        0.54        0.26     12.69 o 
   7  21   7       10.33       18.15     13.59 o 
   1  22   7        0.10       11.59     15.16 o 
   2  22   7       23.34       14.36     16.56 o 
   3  22   7        0.90       -5.32     17.16 o 
   4  22   7       26.62       27.07     30.38 o 
   5  22   7        0.13        2.37     14.89 o 
   6  22   7        4.16       -7.14     19.00 o 
   1  23   7       19.50       22.68     17.89 o 
   2  23   7       33.27       39.97     19.85 o 
   3  23   7        0.00        1.09     20.50 o 
   4  23   7        0.46       -2.70     17.16 o 
   1  24   7       24.66       27.78     19.77 o 
   0   0   8      296.32      321.21     46.01 o 
   1   0   8      236.23      238.74     29.15 o 
   2   0   8      133.99      152.43     24.86 o 
   3   0   8       52.42       71.45     19.77 o 
   4   0   8     1455.10     1548.70    127.62 o 
   5   0   8     1094.44     1215.90     74.66 o 
   6   0   8       53.45       73.90     21.38 o 
   7   0   8       25.88       16.93     14.73 o 
   8   0   8      255.00      289.56     35.35 o 
   9   0   8       12.37        1.75     14.81 o 
  10   0   8        3.04        9.12     15.96 o 
  11   0   8        2.59        6.04     15.93 o 
  12   0   8       16.79       -3.59     16.05 o 
  13   0   8       41.25       39.14     23.55 o 
   0   1   8      120.38      129.02     23.48 o 
   1   1   8        0.24       -1.23      6.43 o 
   2   1   8        0.35        2.12      7.72 o 
   3   1   8        6.52       11.98      8.63 o 
   4   1   8        6.31       18.07      8.86 o 
   5   1   8      604.71      640.42     35.84 o 
   6   1   8       53.49       51.95     13.32 o 
   7   1   8       34.86       42.38     12.87 o 
   8   1   8        5.72        0.46     10.69 o 
   9   1   8        1.58       10.29     11.02 o 
  10   1   8        0.19       -2.12     10.20 o 
  11   1   8        0.24       -6.00     10.64 o 
  12   1   8        7.93       11.85     11.10 o 
  13   1   8        0.00        0.98     13.06 o 
   0   2   8       96.16      113.35     22.40 o 
   1   2   8        3.21        5.29      7.80 o 
   2   2   8       33.55       25.79     10.03 o 
   3   2   8       59.42       67.36     13.45 o 
   4   2   8       10.23       13.14      8.95 o 
   5   2   8      307.02      304.90     28.57 o 
   6   2   8       85.24       78.85     14.96 o 
   7   2   8      102.36       97.01     16.52 o 
   8   2   8       21.20       20.05     11.81 o 
   9   2   8       50.22       53.30     14.76 o 
  10   2   8       37.22       38.61     17.17 o 
  11   2   8        2.93       -3.13     11.20 o 
  12   2   8        7.66       13.70     11.16 o 
  13   2   8       13.32       20.12     14.40 o 
   0   3   8        0.24        3.84     10.11 o 
   1   3   8       39.82       31.02      9.87 o 
   2   3   8        0.10       -0.56      6.59 o 
   3   3   8        4.97        2.34      7.64 o 
   4   3   8      353.93      354.80     25.16 o 
   5   3   8     1145.32     1171.09     60.90 o 
   6   3   8       63.81       75.27     14.67 o 
   7   3   8       31.95       10.05     10.54 o 
   8   3   8       53.89       53.86     14.59 o 
   9   3   8       28.68       25.15     12.88 o 
  10   3   8        5.00       -2.33     10.57 o 
  11   3   8        1.24        1.18     10.08 o 
  12   3   8       15.39       21.84     12.12 o 
  13   3   8       17.70       18.40     13.64 o 
   0   4   8      625.25      620.51     48.62 o 
   1   4   8       16.31        7.51      7.90 o 
   2   4   8      109.13       98.47     15.48 o 
   3   4   8        0.17        4.04      7.70 o 
   4   4   8      680.39      730.47     33.03 o 
   5   4   8       26.38       31.07     11.34 o 
   6   4   8       13.10        9.22      9.91 o 
   7   4   8      194.50      207.62     21.16 o 
   8   4   8      103.94      124.12     18.38 o 
   9   4   8        7.31        8.25     11.34 o 
  10   4   8        4.61       10.61     10.23 o 
  11   4   8        2.26        5.03     10.69 o 
  12   4   8       13.74        8.71     11.61 o 
  13   4   8        4.90        1.50     15.33 o 
   0   5   8      554.45      493.68     38.00 o 
   1   5   8      189.99      169.22     18.14 o 
   2   5   8      276.06      267.70     21.68 o 
   3   5   8      116.45      107.33     15.66 o 
   4   5   8       33.61       29.07     10.76 o 
   5   5   8        8.24        5.21     10.26 o 
   6   5   8      159.03      159.96     18.93 o 
   7   5   8      237.38      257.78     23.23 o 
   8   5   8      340.94      338.14     49.75 o 
   9   5   8        0.92       -3.58      9.16 o 
  10   5   8       18.27       18.33     11.24 o 
  11   5   8       18.20        3.56     10.79 o 
  12   5   8       21.28       20.77     12.57 o 
   0   6   8        0.02        7.67     11.00 o 
   1   6   8       75.04       82.69     14.27 o 
   2   6   8       68.68       44.79     11.87 o 
   3   6   8       87.83       87.15     15.02 o 
   4   6   8        7.73        2.08      7.28 o 
   5   6   8        5.14       11.91     11.31 o 
   6   6   8      102.54      127.43     18.04 o 
   7   6   8      125.63      145.64     19.37 o 
   8   6   8      197.14      245.50     28.72 o 
   9   6   8       30.46       27.88     11.47 o 
  10   6   8        9.09       25.48     12.07 o 
  11   6   8       63.16       57.50     14.77 o 
  12   6   8       14.28       10.24     11.39 o 
   0   7   8       12.06        7.32     11.40 o 
   1   7   8        4.60        4.77      7.77 o 
   2   7   8       23.15       20.74      9.62 o 
   3   7   8        3.85        4.67      8.44 o 
   4   7   8       13.76       15.00      8.84 o 
   5   7   8      109.90      127.76     19.85 o 
   6   7   8       44.66       44.65     11.69 o 
   7   7   8      115.70      124.59     16.54 o 
   8   7   8        1.40        1.80      9.28 o 
   9   7   8        0.25       -0.44      9.22 o 
  10   7   8        0.18       -2.60      9.86 o 
  11   7   8       26.08       18.25     12.16 o 
  12   7   8       17.58       18.75     12.45 o 
   0   8   8      133.05      154.70     27.78 o 
   1   8   8       49.23       42.87     11.68 o 
   2   8   8      203.08      179.96     18.52 o 
   3   8   8       58.64       53.25     12.26 o 
   4   8   8        7.90       15.43      7.95 o 
   5   8   8       44.28       44.03     12.62 o 
   6   8   8      434.96      480.16     29.89 o 
   7   8   8       44.60       60.17     15.35 o 
   8   8   8       33.36       28.92     11.74 o 
   9   8   8      138.99      150.53     18.70 o 
  10   8   8        0.70       -3.52      9.51 o 
  11   8   8        3.16        5.14     12.31 o 
  12   8   8        0.00      -12.83     11.47 o 
   0   9   8       36.08       54.69     26.04 o 
   1   9   8        5.28        0.60      9.20 o 
   2   9   8      369.42      384.12     30.67 o 
   3   9   8        0.18        8.17     10.50 o 
   4   9   8       69.03       55.18     14.18 o 
   5   9   8       19.01       17.37     10.28 o 
   6   9   8        1.71       -4.79      8.63 o 
   7   9   8       82.64      117.08     18.59 o 
   8   9   8       55.08       59.54     15.46 o 
   9   9   8       72.27       59.59     18.65 o 
  10   9   8        9.35        7.42     12.38 o 
  11   9   8       93.94      118.01     20.95 o 
  12   9   8        1.96        2.01     14.56 o 
   0  10   8       69.34       59.93     20.15 o 
   1  10   8        6.79       11.05      9.60 o 
   2  10   8      266.58      257.22     23.43 o 
   3  10   8       33.79       24.46     10.92 o 
   4  10   8       14.64       22.53      9.64 o 
   5  10   8        5.39       -0.71      9.51 o 
   6  10   8        0.12        3.25     10.06 o 
   7  10   8      101.89       94.17     17.43 o 
   8  10   8       27.30       34.08     13.93 o 
   9  10   8        7.22        3.98     11.35 o 
  10  10   8       21.19       18.50     13.39 o 
  11  10   8       17.67       19.08     17.18 o 
   0  11   8      143.70      163.04     28.85 o 
   1  11   8        4.11        3.49      8.19 o 
   2  11   8        1.86        7.02      8.91 o 
   3  11   8       57.59       58.94     13.84 o 
   4  11   8        0.05       -5.11      7.85 o 
   5  11   8       11.74        8.73     10.08 o 
   6  11   8       44.62       53.28     14.66 o 
   7  11   8      239.64      260.59     25.25 o 
   8  11   8       21.16        6.68     11.80 o 
   9  11   8       15.58       25.84     13.82 o 
  10  11   8       16.59       10.57     12.97 o 
  11  11   8        9.05       10.67     14.41 o 
   0  12   8       72.22       86.46     43.41 o 
   1  12   8        7.44        0.94      8.42 o 
   2  12   8       88.61       89.47     16.41 o 
   3  12   8        8.91        3.04      9.22 o 
   4  12   8        1.77        1.98      8.61 o 
   5  12   8       31.19       30.90     12.87 o 
   6  12   8      332.60      356.41     36.60 o 
   7  12   8       79.18       58.99     15.95 o 
   8  12   8       23.40       15.01     12.09 o 
   9  12   8       14.29        5.34     12.34 o 
  10  12   8        1.99        1.59     12.16 o 
  11  12   8       11.53       10.87     14.10 o 
   0  13   8       12.35        2.04     12.09 o 
   1  13   8        6.20       10.61     10.12 o 
   2  13   8        1.16        7.31      9.58 o 
   3  13   8        0.36        1.64      9.50 o 
   4  13   8       12.05        9.89      8.80 o 
   5  13   8       15.16       14.89     10.49 o 
   6  13   8      100.28      123.22     23.49 o 
   7  13   8       66.05       53.43     16.03 o 
   8  13   8        8.55       12.96     12.62 o 
   9  13   8       21.41       11.55     13.44 o 
  10  13   8       36.95       31.40     15.39 o 
   0  14   8        5.81        5.45     16.06 o 
   1  14   8       47.96       43.58     13.76 o 
   2  14   8       38.07       77.51     16.32 o 
   3  14   8        2.84        0.83      9.93 o 
   4  14   8       21.46       23.96     10.83 o 
   5  14   8        2.79        2.23     10.03 o 
   6  14   8       13.39       20.70     14.60 o 
   7  14   8       14.99       17.90     12.71 o 
   8  14   8       23.76       23.63     14.15 o 
   9  14   8        0.79       -3.27     12.02 o 
  10  14   8       33.54       37.13     17.04 o 
   0  15   8      170.42      177.40     30.89 o 
   1  15   8        6.48        6.10     10.15 o 
   2  15   8       11.02       12.97     10.94 o 
   3  15   8      146.02      192.20     22.40 o 
   4  15   8        3.89        3.72      9.29 o 
   5  15   8       38.37       49.72     15.30 o 
   6  15   8       13.25       10.09     12.09 o 
   7  15   8       82.38      101.51     19.52 o 
   8  15   8        6.76       20.16     14.20 o 
   9  15   8        6.02        5.00     13.41 o 
   0  16   8        0.31       -3.53     13.80 o 
   1  16   8       46.15       71.70     16.43 o 
   2  16   8        9.46        8.27     10.92 o 
   3  16   8        9.52       12.58     10.94 o 
   4  16   8        1.50       -1.90     10.28 o 
   5  16   8       12.77       12.14     12.76 o 
   6  16   8      162.44      195.72     29.56 o 
   7  16   8        3.67        3.49     12.94 o 
   8  16   8       50.16       70.17     19.35 o 
   0  17   8       33.24       23.41     18.10 o 
   1  17   8       37.99       35.67     13.69 o 
   2  17   8       18.18       25.54     12.83 o 
   3  17   8        0.26       -1.05     11.16 o 
   4  17   8       53.26       62.26     16.77 o 
   5  17   8        0.01       -4.53     11.35 o 
   6  17   8       13.35        7.54     12.41 o 
   7  17   8       24.92       37.43     14.32 o 
   8  17   8        6.35        7.96     14.63 o 
   0  18   8       11.06       25.74     19.00 o 
   1  18   8        2.02        2.80     11.40 o 
   2  18   8        7.43        7.44     11.56 o 
   3  18   8       37.33       48.95     15.57 o 
   4  18   8        0.25        5.19     12.21 o 
   5  18   8       23.00       19.90     14.15 o 
   6  18   8        5.53        0.15     12.71 o 
   7  18   8        0.01        2.12     12.56 o 
   0  19   8       59.30       65.60     26.48 o 
   1  19   8        3.67       13.89     12.65 o 
   2  19   8       36.58       40.56     15.10 o 
   3  19   8        0.21       -1.29     11.57 o 
   4  19   8        0.27        1.17     11.88 o 
   5  19   8      108.72      120.13     21.68 o 
   6  19   8       71.35       71.13     18.57 o 
   0  20   8       11.75       17.15     19.53 o 
   1  20   8       24.29       32.42     14.97 o 
   2  20   8        3.77        9.75     13.38 o 
   3  20   8        0.02        8.96     14.86 o 
   4  20   8        0.52        8.63     13.18 o 
   5  20   8        0.67        5.41     15.70 o 
   0  21   8       36.72       35.52     22.25 o 
   1  21   8        6.50        5.85     13.63 o 
   2  21   8        2.00      -11.47     12.01 o 
   3  21   8        5.76        1.94     15.13 o 
   1   1   9        1.78       -3.93      7.93 o 
   2   1   9        3.60        3.29      8.77 o 
   3   1   9       30.14       22.84     11.46 o 
   4   1   9       26.89        5.92     10.78 o 
   5   1   9      329.80      360.02     27.87 o 
   6   1   9      146.28      217.43     46.45 o 
   7   1   9       20.96       34.30     18.10 o 
   8   1   9        0.04       -5.48     11.20 o 
   9   1   9       16.06       21.79     13.88 o 
  10   1   9       56.55       67.34     17.73 o 
  11   1   9        0.04       -6.08     13.46 o 
   1   2   9      583.80      623.54     32.66 o 
   2   2   9      756.64      792.43     36.48 o 
   3   2   9      198.89      210.60     22.32 o 
   4   2   9        9.71       -1.59      9.44 o 
   5   2   9       26.10       36.54     14.41 o 
   6   2   9        0.63        7.07     14.18 o 
   7   2   9      152.95      142.50     43.41 o 
   8   2   9       50.90       47.46     15.37 o 
   9   2   9       22.94       19.02     13.03 o 
  10   2   9        1.74        5.68     13.19 o 
  11   2   9        0.00        5.21     13.21 o 
   1   3   9        1.04       -3.91      8.77 o 
   2   3   9        0.17        1.65      9.20 o 
   3   3   9      493.13      498.54     30.15 o 
   4   3   9        8.76        5.59      9.93 o 
   5   3   9       40.71       52.79     15.05 o 
   6   3   9      135.28      194.50     32.52 o 
   7   3   9       30.14       19.79     17.77 o 
   8   3   9        4.57       20.33     15.84 o 
   9   3   9        0.34        5.49     12.41 o 
  10   3   9        0.22       -2.74     13.33 o 
  11   3   9        1.10        0.02     11.87 o 
   1   4   9        3.01        1.05      8.97 o 
   2   4   9       19.39       36.86     12.32 o 
   3   4   9        2.39       -3.13      8.89 o 
   4   4   9        2.15        0.73      9.75 o 
   5   4   9      204.01      242.64     23.95 o 
   6   4   9       24.52       23.32     17.93 o 
   7   4   9       53.88       88.50     26.06 o 
   8   4   9        0.13        2.82     13.66 o 
   9   4   9        6.02        4.41     12.65 o 
  10   4   9       26.14       24.21     13.25 o 
  11   4   9       18.11       20.76     15.50 o 
   1   5   9       12.22       12.12      9.67 o 
   2   5   9        2.45        8.79      9.42 o 
   3   5   9       38.39       37.71     12.57 o 
   4   5   9        1.18       -1.85      9.10 o 
   5   5   9      129.96      143.79     20.18 o 
   6   5   9       28.43       30.19     19.00 o 
   7   5   9       88.86      105.96     33.86 o 
   8   5   9        4.19        5.76     13.86 o 
   9   5   9        8.61        6.89     11.26 o 
  10   5   9       18.75       21.90     12.84 o 
   1   6   9        0.22        1.19      8.89 o 
   2   6   9        0.07        1.26      9.44 o 
   3   6   9       38.51       48.61     13.85 o 
   4   6   9       65.23       47.70     13.30 o 
   5   6   9        0.54       -5.11      9.62 o 
   6   6   9       94.75      118.28     22.33 o 
   7   6   9       25.24       36.13     16.18 o 
   8   6   9        0.09       -0.37     11.42 o 
   9   6   9        6.56        5.74     11.29 o 
  10   6   9       23.37       18.01     12.68 o 
   1   7   9       42.66       11.01      9.81 o 
   2   7   9        0.41        2.79      9.05 o 
   3   7   9        0.54       -3.88      8.89 o 
   4   7   9       26.47       25.56     11.94 o 
   5   7   9        0.28        5.20     10.51 o 
   6   7   9       34.63       37.31     17.18 o 
   7   7   9       33.81       38.94     14.58 o 
   8   7   9       67.21      109.20     19.91 o 
   9   7   9       13.76       21.87     15.02 o 
  10   7   9       12.77       28.61     15.37 o 
   1   8   9        8.50        9.78     14.69 o 
   2   8   9        0.03        7.10     15.57 o 
   3   8   9        0.70       -0.87     14.12 o 
   4   8   9       14.64       14.01     12.29 o 
   5   8   9       77.65       67.84     18.55 o 
   6   8   9      317.36      406.27     45.04 o 
   7   8   9       43.92       60.07     18.79 o 
   8   8   9       53.56       66.73     19.73 o 
   9   8   9       22.47       23.53     14.64 o 
  10   8   9       31.34       23.58     17.18 o 
   1   9   9        3.38        2.99     10.83 o 
   2   9   9        0.17       -1.38      9.75 o 
   3   9   9       36.09       32.76     15.02 o 
   4   9   9       17.05       26.00     12.35 o 
   5   9   9       29.71       25.66     14.33 o 
   6   9   9      331.96      422.04     41.98 o 
   7   9   9        0.53       -8.31     12.40 o 
   8   9   9        0.22       -2.20     14.16 o 
   9   9   9       40.95       34.96     15.24 o 
   1  10   9       42.98       45.85     13.37 o 
   2  10   9        0.02        2.58      9.04 o 
   3  10   9       13.03       13.39     11.42 o 
   4  10   9      150.86      167.83     22.05 o 
   5  10   9        8.04       17.28     13.08 o 
   6  10   9       94.90       98.29     21.86 o 
   7  10   9        0.07        8.66     13.34 o 
   8  10   9       62.07       71.34     24.80 o 
   9  10   9        3.39        2.63     15.39 o 
   1  11   9        0.42        3.40      9.86 o 
   2  11   9        6.32        2.99     10.18 o 
   3  11   9       12.04       11.52     11.02 o 
   4  11   9        5.20        4.60     10.04 o 
   5  11   9       29.80       15.89     13.27 o 
   6  11   9       77.80       91.19     23.52 o 
   7  11   9      111.30      109.18     23.85 o 
   8  11   9        1.55       -5.30     13.66 o 
   9  11   9        2.07        6.89     19.61 o 
   1  12   9       17.13       11.56     10.98 o 
   2  12   9        1.56      -11.00      9.40 o 
   3  12   9        0.03        0.63      9.75 o 
   4  12   9       45.88       24.91     13.20 o 
   5  12   9        8.71       -0.70     12.78 o 
   6  12   9       40.36       62.11     19.92 o 
   7  12   9      171.49      242.85     42.62 o 
   8  12   9        0.16       -4.87     13.98 o 
   1  13   9        6.07        4.82     10.14 o 
   2  13   9       17.15       11.57     11.48 o 
   3  13   9       41.02       51.60     15.59 o 
   4  13   9       68.47       83.54     26.44 o 
   5  13   9       19.28       16.05     14.47 o 
   6  13   9       12.92        9.31     14.68 o 
   7  13   9        4.69       15.29     13.57 o 
   1  14   9        2.26        6.44     10.46 o 
   2  14   9        0.89       -0.83      9.76 o 
   3  14   9        3.22       18.03     13.06 o 
   4  14   9       10.93        6.62     13.77 o 
   5  14   9       32.97       30.88     16.76 o 
   6  14   9       73.96       80.76     21.40 o 
   7  14   9       51.40       84.08     19.35 o 
   1  15   9       14.81       29.30     13.70 o 
   2  15   9        0.90        0.04     11.01 o 
   3  15   9        0.24        1.13     11.82 o 
   4  15   9       16.64       17.04     15.61 o 
   5  15   9        5.26       13.88     14.90 o 
   6  15   9        4.46       19.41     16.18 o 
   1  16   9       45.25       57.33     17.16 o 
   2  16   9        0.02        1.03     12.46 o 
   3  16   9        1.99        6.82     12.66 o 
   4  16   9        0.19        1.90     14.42 o 
   5  16   9       10.60       13.44     15.94 o 
   1  17   9       27.56       32.74     15.47 o 
   2  17   9        7.98        8.79     13.42 o 
   3  17   9        0.06       -8.47     11.77 o 
   4  17   9        7.24       12.21     15.33 o 
   1  18   9       29.46       27.28     15.62 o 
   2  18   9        5.13        1.21     13.04 o 
   0   0  10      271.62      309.92     53.82 o 
   1   0  10        0.40       -0.85     15.03 o 
   2   0  10       68.97       39.88     19.94 o 
   3   0  10       19.69       17.73     16.93 o 
   4   0  10       49.63       31.85     19.53 o 
   5   0  10        4.67        1.67     15.31 o 
   6   0  10        2.46        8.62     16.54 o 
   7   0  10       40.55       71.38     25.15 o 
   8   0  10        3.04       25.18     29.52 o 
   0   1  10        3.21        8.70     14.34 o 
   1   1  10        0.00       -0.93      9.84 o 
   2   1  10        0.10       -0.71     10.28 o 
   3   1  10       39.70       51.33     15.49 o 
   4   1  10      182.27      245.46     25.82 o 
   5   1  10       11.07       13.26     12.38 o 
   6   1  10       52.00       68.27     17.53 o 
   7   1  10        0.36       -1.24     11.22 o 
   8   1  10        0.65        3.20     19.15 o 
   0   2  10       23.98       10.02     15.93 o 
   1   2  10        3.11        2.62      9.46 o 
   2   2  10        1.43        3.35     10.28 o 
   3   2  10       13.11       19.70     12.25 o 
   4   2  10        8.61        7.54     11.25 o 
   5   2  10        4.84        4.39     11.20 o 
   6   2  10        6.25       12.73     12.12 o 
   7   2  10       29.06       45.78     16.05 o 
   8   2  10        4.57        1.74     19.94 o 
   0   3  10       13.23       -0.66     15.57 o 
   1   3  10       59.15       63.82     16.36 o 
   2   3  10      189.16      209.57     23.82 o 
   3   3  10        3.67        5.62     11.04 o 
   4   3  10        1.25        8.94     11.50 o 
   5   3  10        4.39        4.64     11.45 o 
   6   3  10       12.16       10.80     12.71 o 
   7   3  10        0.01        3.79     12.84 o 
   8   3  10        0.22      -15.14     16.47 o 
   0   4  10       48.08       62.06     26.91 o 
   1   4  10       86.25      109.96     20.55 o 
   2   4  10        0.31       -3.40     10.17 o 
   3   4  10        0.12        2.16     10.47 o 
   4   4  10       69.44      106.09     19.49 o 
   5   4  10       20.01       18.66     13.51 o 
   6   4  10        0.02        1.65     12.03 o 
   7   4  10       13.74       27.18     14.52 o 
   8   4  10       20.65       51.37     24.53 o 
   0   5  10       30.15       25.43     18.76 o 
   1   5  10       63.47       64.22     16.29 o 
   2   5  10      102.80      117.09     19.97 o 
   3   5  10       18.75       15.01     12.58 o 
   4   5  10       44.69       43.77     14.42 o 
   5   5  10       30.33       24.26     12.87 o 
   6   5  10       51.08       61.61     17.90 o 
   7   5  10        7.97       15.35     13.85 o 
   0   6  10        7.41       13.74     16.89 o 
   1   6  10        8.96       12.40     11.25 o 
   2   6  10        7.10        7.61     10.75 o 
   3   6  10        7.95        3.14     13.39 o 
   4   6  10        2.01        8.39     13.16 o 
   5   6  10      144.22      165.90     33.37 o 
   6   6  10       14.08       13.21     18.04 o 
   7   6  10       10.07       -5.09     14.32 o 
   0   7  10        6.00       -3.47     19.97 o 
   1   7  10        0.06       -2.19     14.69 o 
   2   7  10       53.58       59.50     21.73 o 
   3   7  10        2.23        3.26     15.03 o 
   4   7  10        0.06        2.11     16.26 o 
   5   7  10       32.57       25.23     20.76 o 
   6   7  10      107.36      133.03     25.62 o 
   7   7  10        3.54        0.85     14.16 o 
   0   8  10       58.73       47.75     31.25 o 
   1   8  10       96.21      131.36     30.27 o 
   2   8  10        0.75       -4.39     16.26 o 
   3   8  10        5.98        6.22     13.53 o 
   4   8  10       16.94       23.19     15.99 o 
   5   8  10       61.70       67.67     20.37 o 
   6   8  10       20.09       36.70     18.38 o 
   0   9  10       21.13       21.08     19.15 o 
   1   9  10        2.83        2.37     10.86 o 
   2   9  10        5.41       15.82     12.59 o 
   3   9  10       19.90       13.54     11.56 o 
   4   9  10       18.52       25.57     14.05 o 
   5   9  10        7.58        9.29     14.35 o 
   6   9  10        0.21        3.02     14.21 o 
   0  10  10      160.51      165.13     33.25 o 
   1  10  10        8.56       -1.59     10.40 o 
   2  10  10       13.50        8.00     11.56 o 
   3  10  10       19.17       35.39     14.73 o 
   4  10  10        7.43       14.88     12.62 o 
   5  10  10       25.54       38.17     17.64 o 
   0  11  10        6.61        9.17     17.29 o 
   1  11  10        7.18        9.16     11.59 o 
   2  11  10       11.38        5.48     11.96 o 
   3  11  10       12.24       16.47     12.97 o 
   4  11  10       30.87       41.43     18.21 o 
   0  12  10        3.76        6.92     18.04 o 
   1  12  10        4.27       -5.48     12.22 o 
   2  12  10        0.04       -7.05     11.48 o 
   3  12  10        1.06       -0.30     12.74 o 
   4  12  10        7.32       10.71     19.33 o 
   0  13  10        6.03        5.93     17.02 o 
   1  13  10        3.54        3.83     12.43 o 
   2  13  10       15.99        8.90     13.82 o 
   1   1  11        7.06        2.94     12.90 o 
   2   1  11        2.93       10.08     13.47 o 
   3   1  11       20.20       22.83     13.91 o 
   1   2  11       20.19       30.43     14.66 o 
   2   2  11        0.48        1.89     12.33 o 
   3   2  11       22.48       14.20     13.77 o 
   1   3  11       40.57       32.24     15.81 o 
   2   3  11       24.27       20.81     14.16 o 
   1   4  11        0.16        3.08     12.34 o 
   2   4  11       15.66        9.55     12.97 o 
   1   5  11        0.89       11.98     18.39 o 
                                                 
